# Supplementary material for: A Lévy expansion strategy optimizes early dune building by beach grasses
Source: Nat Commun. 2019 Jun 14;10:2656. doi: 10.1038/s41467-019-10699-8 (PMC6572860; doi:10.1038/s41467-019-10699-8)
Supplement: Supplementary file 4 — Source Data [file 41467_2019_10699_MOESM4_ESM.xlsx]

## Sheet: Figure 2
Figure 2		the same data was used for Sup. Fig. 5
	Ecdf A. arenaria		Step size	Ecdf A. breviligulata
0.6828	1		0.68038	1
0.6828	0.99905		0.68038	0.997968
0.68367	0.998101		0.68085	0.995935
0.68424	0.997151		0.68262	0.993902
0.68425	0.996201		0.68633	0.99187
0.68518	0.995252		0.68704	0.989837
0.68584	0.994302		0.69787	0.987805
0.68613	0.993352		0.70454	0.985772
0.68658	0.992403		0.71578	0.98374
0.6877	0.991453		0.71837	0.981707
0.68819	0.990503		0.72102	0.979675
0.68845	0.989554		0.72729	0.977642
0.68857	0.988604		0.73507	0.97561
0.68872	0.987654		0.73729	0.973577
0.69004	0.986705		0.74535	0.971545
0.6905	0.985755		0.74754	0.969512
0.69367	0.984805		0.74877	0.96748
0.69536	0.983856		0.75225	0.965447
0.69596	0.982906		0.75912	0.963415
0.69816	0.981956		0.76069	0.961382
0.70052	0.981007		0.76137	0.95935
0.70262	0.980057		0.7694	0.957317
0.70345	0.979107		0.77067	0.955284
0.7038	0.978158		0.77474	0.953252
0.70401	0.977208		0.78218	0.951219
0.7041	0.976258		0.79097	0.949187
0.70426	0.975309		0.79511	0.947155
0.70449	0.974359		0.79733	0.945122
0.70466	0.973409		0.80347	0.943089
0.70674	0.97246		0.8132	0.941057
0.70763	0.97151		0.82645	0.939024
0.71049	0.97056		0.82701	0.936992
0.71177	0.969611		0.83713	0.934959
0.71234	0.968661		0.83757	0.932927
0.71398	0.967711		0.84395	0.930894
0.7155	0.966762		0.84587	0.928862
0.71582	0.965812		0.84786	0.926829
0.71741	0.964862		0.85096	0.924797
0.71904	0.963913		0.85578	0.922764
0.72227	0.962963		0.86241	0.920732
0.7227	0.962013		0.86864	0.918699
0.72317	0.961064		0.86876	0.916667
0.72433	0.960114		0.8717	0.914634
0.7256	0.959164		0.87348	0.912602
0.72831	0.957265		0.88214	0.910569
0.72835	0.956315		0.89674	0.908537
0.72878	0.955366		0.89811	0.906504
0.72916	0.954416		0.90716	0.904471
0.73093	0.953466		0.91582	0.902439
0.73179	0.952517		0.94114	0.900406
0.73425	0.951567		0.94155	0.898374
0.73444	0.950617		0.94175	0.896341
0.7358	0.949668		0.94235	0.894309
0.73639	0.948718		0.96014	0.892276
0.73717	0.947768		0.96199	0.890244
0.73783	0.946819		0.96781	0.888211
0.73871	0.945869		0.97231	0.886179
0.73895	0.944919		0.9725	0.884146
0.74162	0.94397		0.97722	0.882114
0.74214	0.94302		0.98699	0.880081
0.74257	0.941121		0.98966	0.878049
0.74295	0.940171		0.98994	0.876016
0.745	0.939221		0.99462	0.873984
0.74909	0.938272		0.99893	0.871951
0.7535	0.937322		1.0042	0.869919
0.75548	0.936372		1.0045	0.867886
0.75717	0.935423		1.0055	0.865854
0.75831	0.934473		1.0174	0.863821
0.7616	0.933523		1.0184	0.861789
0.76184	0.932574		1.028	0.859756
0.76476	0.931624		1.0472	0.857724
0.76489	0.930674		1.0557	0.855691
0.765	0.929725		1.0581	0.853659
0.76802	0.928775		1.0609	0.851626
0.76861	0.927825		1.0635	0.849594
0.76971	0.926876		1.0646	0.847561
0.77241	0.925926		1.0685	0.845529
0.7748	0.924976		1.0688	0.843496
0.77527	0.924027		1.0758	0.841463
0.77583	0.923077		1.082	0.839431
0.77681	0.922127		1.0908	0.837398
0.77706	0.921178		1.0958	0.835366
0.77848	0.920228		1.0964	0.833333
0.77938	0.919278		1.1012	0.831301
0.78062	0.918329		1.1016	0.829268
0.78634	0.917379		1.1021	0.827236
0.78792	0.916429		1.1069	0.823171
0.78921	0.91548		1.1098	0.821138
0.78985	0.91453		1.1102	0.819106
0.79073	0.91358		1.117	0.817073
0.79083	0.912631		1.1344	0.815041
0.79152	0.911681		1.1367	0.813008
0.79158	0.910731		1.1371	0.810976
0.7919	0.909782		1.1381	0.808943
0.79234	0.908832		1.1565	0.806911
0.79262	0.907882		1.1575	0.804878
0.7931	0.906933		1.1743	0.802845
0.79337	0.905983		1.1779	0.800813
0.79683	0.905033		1.1782	0.798781
0.79752	0.904084		1.1797	0.796748
0.79877	0.903134		1.1847	0.794716
0.79885	0.902184		1.1984	0.792683
0.79917	0.901235		1.2063	0.79065
0.79931	0.900285		1.209	0.788618
0.80039	0.899335		1.2122	0.786585
0.80062	0.898386		1.2141	0.784553
0.80121	0.897436		1.2168	0.78252
0.80177	0.896486		1.2242	0.780488
0.8035	0.895536		1.2325	0.778455
0.80457	0.894587		1.252	0.776423
0.80578	0.893637		1.2549	0.77439
0.8062	0.892688		1.2554	0.772358
0.80638	0.891738		1.2744	0.770325
0.80786	0.890788		1.2936	0.768293
0.80829	0.889839		1.2981	0.76626
0.81023	0.888889		1.2982	0.764228
0.81126	0.886989		1.2988	0.762195
0.81177	0.88604		1.3309	0.760163
0.81244	0.88509		1.3315	0.75813
0.81405	0.884141		1.3344	0.756098
0.8146	0.883191		1.3382	0.754065
0.81542	0.882241		1.3454	0.752032
0.81645	0.881292		1.3608	0.75
0.82166	0.880342		1.3617	0.747968
0.82192	0.879392		1.3661	0.745935
0.82349	0.878443		1.3689	0.743902
0.82657	0.877493		1.3794	0.74187
0.82795	0.875594		1.3818	0.739837
0.82876	0.874644		1.3844	0.737805
0.83022	0.873694		1.385	0.735772
0.83072	0.872745		1.3974	0.73374
0.83147	0.871795		1.4032	0.731707
0.83306	0.870845		1.4037	0.729675
0.83458	0.869896		1.405	0.727642
0.83512	0.868946		1.407	0.72561
0.83618	0.867047		1.41	0.723577
0.83641	0.866097		1.4187	0.721545
0.84024	0.865147		1.4242	0.719512
0.84063	0.864198		1.4246	0.71748
0.84111	0.863248		1.4282	0.715447
0.84146	0.862298		1.439	0.713415
0.84199	0.861348		1.4526	0.711382
0.84444	0.860399		1.4689	0.70935
0.84474	0.859449		1.4705	0.707317
0.84479	0.858499		1.4869	0.705284
0.84616	0.85755		1.4918	0.703252
0.84622	0.8566		1.4926	0.701219
0.8472	0.85565		1.4956	0.699187
0.84768	0.854701		1.4986	0.697155
0.85038	0.853751		1.5031	0.695122
0.85198	0.852801		1.5069	0.693089
0.85437	0.851852		1.5094	0.691057
0.85454	0.849003		1.517	0.689024
0.85488	0.848053		1.524	0.686992
0.8553	0.847104		1.5306	0.684959
0.85758	0.846154		1.5443	0.682927
0.85835	0.845204		1.548	0.680894
0.85866	0.844255		1.5559	0.678862
0.86117	0.843305		1.5561	0.676829
0.86279	0.842355		1.5712	0.674797
0.86366	0.841406		1.5787	0.672764
0.8651	0.840456		1.5813	0.670732
0.86683	0.839506		1.5973	0.668699
0.86847	0.838557		1.6038	0.666667
0.8685	0.837607		1.6106	0.664634
0.86892	0.836657		1.611	0.662602
0.86993	0.835708		1.615	0.660569
0.87037	0.833808		1.6196	0.658537
0.87149	0.832858		1.6376	0.656504
0.87218	0.831909		1.6445	0.654471
0.87222	0.830959		1.645	0.652439
0.87245	0.830009		1.6479	0.650406
0.87395	0.82906		1.6525	0.648374
0.87462	0.82811		1.6527	0.646341
0.8759	0.82716		1.6532	0.644309
0.87592	0.826211		1.6683	0.642276
0.87628	0.825261		1.682	0.640244
0.87756	0.824311		1.6823	0.638211
0.87929	0.823362		1.7051	0.636179
0.87966	0.822412		1.7148	0.634146
0.88222	0.821462		1.7306	0.632114
0.88518	0.819563		1.7376	0.630081
0.88551	0.818613		1.7477	0.628049
0.88631	0.817664		1.7491	0.626016
0.88648	0.816714		1.7549	0.623984
0.88987	0.815765		1.7576	0.621951
0.89051	0.814815		1.7618	0.619919
0.89068	0.813865		1.7636	0.617886
0.89099	0.812916		1.7662	0.615854
0.89112	0.811966		1.7735	0.613821
0.89134	0.811016		1.7738	0.611789
0.89216	0.810067		1.7921	0.609756
0.89352	0.809117		1.796	0.607724
0.89401	0.808167		1.8013	0.605691
0.89563	0.807218		1.8068	0.603659
0.89571	0.806268		1.8113	0.601626
0.89641	0.805318		1.8124	0.599594
0.89767	0.804369		1.822	0.597561
0.8988	0.803419		1.8225	0.595529
0.89971	0.802469		1.8558	0.593496
0.90002	0.80152		1.8598	0.591463
0.90011	0.80057		1.871	0.589431
0.90116	0.79962		1.8914	0.587398
0.9018	0.79867		1.9066	0.585366
0.90192	0.797721		1.9106	0.583333
0.90349	0.796771		1.9166	0.581301
0.9044	0.795821		1.9203	0.579268
0.90461	0.794872		1.9237	0.577236
0.90469	0.793922		1.9305	0.575203
0.90506	0.792972		1.9341	0.573171
0.90769	0.792023		1.9346	0.571138
0.90867	0.791073		1.9676	0.569106
0.91037	0.790123		1.9683	0.567073
0.91111	0.789174		1.9692	0.565041
0.91172	0.788224		1.9795	0.563008
0.91223	0.787274		1.9993	0.560976
0.91232	0.786325		2.0053	0.558943
0.91235	0.785375		2.017	0.556911
0.91253	0.784425		2.0202	0.554878
0.91386	0.783476		2.0278	0.552845
0.9184	0.782526		2.0326	0.550813
0.91942	0.780627		2.0413	0.548781
0.91947	0.779677		2.0609	0.546748
0.91969	0.778728		2.0759	0.544716
0.92352	0.777778		2.0946	0.542683
0.92381	0.776828		2.1024	0.54065
0.92523	0.775878		2.1235	0.538618
0.92561	0.774929		2.1326	0.536585
0.92681	0.773979		2.136	0.534553
0.93	0.77303		2.148	0.53252
0.93158	0.77208		2.1533	0.530488
0.93358	0.77113		2.1806	0.528455
0.93366	0.770181		2.1828	0.526423
0.93478	0.769231		2.2046	0.52439
0.93762	0.767331		2.2108	0.522358
0.93795	0.766382		2.2131	0.520325
0.93956	0.765432		2.2149	0.518293
0.94039	0.763533		2.2169	0.51626
0.94261	0.762583		2.2192	0.514228
0.94337	0.761633		2.2403	0.512195
0.94488	0.760684		2.2444	0.510163
0.94763	0.759734		2.2496	0.50813
0.94784	0.758784		2.2525	0.506098
0.9496	0.757835		2.2642	0.504065
0.95069	0.756885		2.2696	0.502032
0.95231	0.755935		2.2736	0.5
0.9599	0.754986		2.2781	0.497968
0.96002	0.754036		2.2848	0.495935
0.96004	0.753086		2.2942	0.493902
0.96468	0.752137		2.3537	0.49187
0.96494	0.751187		2.3562	0.489837
0.96869	0.750237		2.3597	0.487805
0.96922	0.749288		2.3813	0.485772
0.97068	0.748338		2.3966	0.48374
0.97125	0.747388		2.3997	0.481707
0.97164	0.746439		2.4046	0.479675
0.97188	0.745489		2.4118	0.477642
0.97218	0.744539		2.4376	0.47561
0.9734	0.74359		2.4577	0.473577
0.97435	0.74169		2.4641	0.471545
0.97528	0.740741		2.4643	0.469512
0.97571	0.739791		2.4687	0.46748
0.97602	0.738841		2.4768	0.465447
0.97968	0.737892		2.4871	0.463415
0.97992	0.736942		2.4993	0.461382
0.981	0.735992		2.5147	0.45935
0.98381	0.735043		2.5228	0.457317
0.98394	0.734093		2.5434	0.455285
0.98465	0.733143		2.5939	0.453252
0.98561	0.732194		2.6643	0.451219
0.98647	0.731244		2.6742	0.449187
0.98786	0.730294		2.6909	0.447155
0.98834	0.729345		2.7497	0.445122
0.98986	0.728395		2.7586	0.443089
0.98994	0.727445		2.7873	0.441057
0.99024	0.725546		2.8045	0.439024
0.99306	0.724596		2.8577	0.436992
0.99366	0.723647		2.8843	0.434959
0.9945	0.722697		2.895	0.432927
0.99542	0.721747		2.9031	0.430894
0.99561	0.720798		2.9058	0.428862
0.9962	0.719848		2.9202	0.426829
0.99645	0.718898		2.9225	0.424797
0.99838	0.717949		2.9415	0.422764
0.99957	0.716999		2.9487	0.420732
1.0005	0.716049		3.0441	0.418699
1.0036	0.7151		3.054	0.416667
1.0038	0.71415		3.0672	0.414634
1.0049	0.7132		3.0786	0.412602
1.0051	0.711301		3.1016	0.410569
1.0059	0.710351		3.1053	0.408537
1.0072	0.708452		3.1515	0.406504
1.0091	0.707502		3.155	0.404472
1.0116	0.706553		3.1873	0.402439
1.0123	0.704653		3.1937	0.400406
1.0142	0.702754		3.2288	0.398374
1.0145	0.701804		3.2319	0.396342
1.0162	0.700855		3.2444	0.394309
1.0163	0.699905		3.2462	0.392276
1.0166	0.698955		3.2556	0.390244
1.0168	0.698006		3.2764	0.388211
1.0198	0.697056		3.2847	0.386179
1.02	0.696106		3.3117	0.384146
1.0213	0.694207		3.3287	0.382114
1.0223	0.693257		3.3385	0.380081
1.0236	0.692308		3.3434	0.378049
1.0279	0.691358		3.3485	0.376016
1.0282	0.690408		3.3512	0.373984
1.0333	0.689459		3.3546	0.371951
1.0417	0.688509		3.3826	0.369919
1.0419	0.687559		3.3973	0.367886
1.0424	0.68661		3.4035	0.365854
1.0442	0.68566		3.4054	0.363821
1.0449	0.68471		3.4708	0.361789
1.0464	0.683761		3.4729	0.359756
1.0475	0.682811		3.4878	0.357724
1.048	0.681861		3.4985	0.355691
1.0514	0.680912		3.5191	0.353658
1.0527	0.679962		3.5474	0.351626
1.0579	0.679012		3.5574	0.349594
1.0581	0.678063		3.5985	0.347561
1.061	0.677113		3.649	0.345529
1.0612	0.676163		3.6945	0.343496
1.0613	0.675214		3.8187	0.341463
1.0633	0.674264		3.8539	0.339431
1.0649	0.673314		3.8688	0.337398
1.0669	0.672365		3.8868	0.335366
1.0676	0.671415		3.8929	0.333333
1.0696	0.670465		3.9032	0.331301
1.0703	0.669516		3.9064	0.329268
1.0705	0.668566		3.9531	0.327236
1.0718	0.667616		4.0051	0.325203
1.0747	0.666667		4.0335	0.323171
1.0758	0.665717		4.058	0.321138
1.0787	0.664767		4.0805	0.319106
1.0855	0.663818		4.1128	0.317073
1.0862	0.662868		4.1622	0.315041
1.0866	0.661918		4.1939	0.313008
1.0886	0.660969		4.2085	0.310976
1.0891	0.660019		4.2394	0.308943
1.0893	0.659069		4.2713	0.306911
1.09	0.65812		4.2887	0.304878
1.0907	0.655271		4.3687	0.302845
1.091	0.654321		4.385	0.300813
1.0953	0.653371		4.4261	0.298781
1.0978	0.652422		4.4856	0.296748
1.1009	0.650522		4.4884	0.294715
1.1012	0.649573		4.5055	0.292683
1.1023	0.648623		4.5409	0.29065
1.1041	0.647673		4.542	0.288618
1.1118	0.646724		4.5688	0.286585
1.1129	0.645774		4.5729	0.284553
1.1168	0.644824		4.5916	0.28252
1.1175	0.643875		4.5972	0.280488
1.1179	0.642925		4.9039	0.278455
1.1189	0.641975		4.9576	0.276423
1.1199	0.641026		4.9611	0.27439
1.1201	0.640076		4.9802	0.272358
1.1206	0.639126		4.9876	0.270325
1.1209	0.638177		4.9877	0.268293
1.1214	0.637227		4.9988	0.26626
1.1223	0.634378		5.0601	0.264228
1.1232	0.633428		5.1114	0.262195
1.125	0.632479		5.1447	0.260163
1.126	0.631529		5.1647	0.25813
1.1286	0.630579		5.2108	0.256098
1.1298	0.62963		5.2206	0.254065
1.1312	0.62868		5.2357	0.252032
1.1352	0.62773		5.2609	0.25
1.1359	0.626781		5.2985	0.247968
1.1385	0.625831		5.5397	0.245935
1.145	0.624881		5.5548	0.243902
1.1472	0.623932		5.608	0.24187
1.1476	0.622982		5.6275	0.239837
1.1499	0.622032		5.7037	0.237805
1.1503	0.621083		5.7254	0.235772
1.1531	0.620133		5.7429	0.23374
1.1541	0.619183		5.7536	0.231707
1.1545	0.618234		5.8963	0.229675
1.1546	0.617284		5.9334	0.227642
1.1547	0.616334		5.9739	0.22561
1.1574	0.615385		5.9818	0.223577
1.159	0.614435		6.0995	0.221545
1.1593	0.613485		6.1135	0.219512
1.169	0.612536		6.1238	0.21748
1.1713	0.611586		6.1926	0.215447
1.1733	0.610636		6.2432	0.213415
1.1734	0.608737		6.2465	0.211382
1.1737	0.606838		6.4241	0.20935
1.1741	0.603989		6.4942	0.207317
1.1764	0.603039		6.5807	0.205285
1.1772	0.602089		6.6938	0.203252
1.1774	0.60114		6.7081	0.201219
1.1796	0.60019		6.7314	0.199187
1.1797	0.59924		6.8481	0.197155
1.1807	0.598291		6.9946	0.195122
1.1812	0.597341		7.0519	0.193089
1.1843	0.596391		7.0648	0.191057
1.1848	0.595442		7.1673	0.189024
1.186	0.594492		7.1805	0.186992
1.1866	0.593542		7.2708	0.184959
1.1872	0.592593		7.4767	0.182927
1.1923	0.591643		7.5504	0.180894
1.1946	0.590693		7.5822	0.178862
1.195	0.589744		7.6965	0.176829
1.1966	0.588794		7.726	0.174797
1.1973	0.587844		7.733	0.172764
1.2011	0.586895		7.841	0.170732
1.2024	0.585945		7.8904	0.168699
1.2045	0.584995		7.9599	0.166667
1.205	0.584046		8.0481	0.164634
1.2093	0.583096		8.2202	0.162602
1.2099	0.582146		8.2661	0.160569
1.2182	0.581197		8.2733	0.158537
1.2223	0.580247		8.403	0.156504
1.2251	0.579297		8.4153	0.154472
1.2261	0.578348		8.4214	0.152439
1.228	0.577398		8.4866	0.150406
1.2282	0.576448		9.0079	0.148374
1.2335	0.575499		9.0286	0.146342
1.2359	0.574549		9.1681	0.144309
1.2381	0.573599		9.2761	0.142276
1.2414	0.57265		9.3525	0.140244
1.2442	0.5717		9.3691	0.138211
1.2451	0.57075		9.8658	0.136179
1.2479	0.569801		9.9789	0.134146
1.25	0.568851		10.077	0.132114
1.263	0.567901		10.106	0.130081
1.2631	0.566002		10.407	0.128049
1.2636	0.565052		10.409	0.126016
1.2653	0.564103		10.549	0.123984
1.2662	0.563153		10.596	0.121951
1.2705	0.562203		10.621	0.119919
1.276	0.561254		10.671	0.117886
1.2767	0.560304		10.924	0.115854
1.2774	0.559354		11.065	0.113821
1.2801	0.558405		11.087	0.111789
1.2834	0.557455		11.111	0.109756
1.2837	0.556505		11.202	0.107724
1.2849	0.555556		11.24	0.105691
1.2862	0.554606		11.335	0.103659
1.2882	0.553656		11.602	0.101626
1.2897	0.552706		11.843	0.0995935
1.2905	0.551757		12.202	0.097561
1.2955	0.550807		12.716	0.0955285
1.2958	0.549858		13.421	0.0934959
1.2969	0.548908		13.903	0.0914634
1.2998	0.547958		14.486	0.0894309
1.3066	0.547009		14.569	0.0873984
1.3122	0.546059		15.154	0.0853658
1.3124	0.545109		15.343	0.0833333
1.316	0.54416		15.449	0.0813008
1.3173	0.54321		15.458	0.0792683
1.3174	0.54226		15.462	0.0772358
1.3178	0.541311		15.741	0.0752033
1.3231	0.539411		15.789	0.0731707
1.3238	0.538462		16.089	0.0711382
1.3249	0.537512		16.374	0.0691057
1.3257	0.536562		16.805	0.0670732
1.3313	0.535613		17.026	0.0650407
1.3316	0.534663		17.096	0.0630081
1.3362	0.533713		17.12	0.0609756
1.3377	0.532763		17.27	0.0589431
1.3387	0.531814		17.741	0.0569106
1.3401	0.530864		17.801	0.054878
1.3402	0.529915		17.967	0.0528455
1.3425	0.528965		19.56	0.050813
1.3436	0.528015		20.564	0.0487805
1.3498	0.527065		20.673	0.046748
1.3525	0.526116		20.944	0.0447154
1.3529	0.525166		21.819	0.0426829
1.3542	0.524216		23.126	0.0406504
1.3563	0.523267		24.833	0.0386179
1.3587	0.522317		25.061	0.0365854
1.3598	0.521368		26.048	0.0345529
1.3623	0.520418		27.004	0.0325203
1.3775	0.519468		27.179	0.0304878
1.3785	0.518518		27.697	0.0284553
1.3808	0.517569		27.936	0.0264228
1.3837	0.516619		28.417	0.0243902
1.3846	0.51567		30.35	0.0223577
1.3857	0.51472		30.363	0.0203252
1.3873	0.51377		30.934	0.0182927
1.3886	0.512821		32.504	0.0162602
1.3903	0.511871		34.935	0.0142276
1.3949	0.510921		36.205	0.0121951
1.3954	0.509972		36.773	0.0101626
1.3986	0.509022		39.389	0.00813008
1.4	0.508072		65.28	0.00609756
1.4051	0.507123		69.285	0.00406504
1.4079	0.506173		74.701	0.00203252
1.4108	0.505223		75.331	0
1.4114	0.504274
1.4173	0.503324
1.4225	0.502374
1.4255	0.501425
1.426	0.500475
1.4345	0.499525
1.438	0.498576
1.4409	0.496676
1.4514	0.495727
1.4531	0.494777
1.4548	0.493827
1.4554	0.492878
1.4565	0.491928
1.4571	0.490978
1.458	0.489079
1.4597	0.488129
1.4598	0.487179
1.4656	0.48623
1.4684	0.48528
1.4738	0.48433
1.4766	0.483381
1.4777	0.482431
1.478	0.481482
1.4787	0.480532
1.4799	0.479582
1.4805	0.478633
1.4816	0.477683
1.4833	0.476733
1.4863	0.475784
1.4888	0.474834
1.4905	0.473884
1.4933	0.472934
1.495	0.471985
1.4963	0.471035
1.4972	0.470085
1.499	0.469136
1.5015	0.468186
1.5018	0.467236
1.5044	0.466287
1.505	0.465337
1.5054	0.463438
1.5073	0.462488
1.509	0.461539
1.5175	0.460589
1.5179	0.459639
1.5186	0.458689
1.5235	0.45774
1.5258	0.45584
1.5267	0.454891
1.5283	0.453941
1.5284	0.452991
1.5318	0.452042
1.5337	0.451092
1.5342	0.450142
1.5461	0.449193
1.5506	0.448243
1.5512	0.447294
1.5513	0.446344
1.5558	0.445394
1.5563	0.444445
1.5572	0.443495
1.5576	0.442545
1.5588	0.441595
1.5595	0.440646
1.5613	0.439696
1.5636	0.437797
1.5641	0.436847
1.5647	0.435897
1.5747	0.434948
1.5799	0.433998
1.5835	0.433048
1.5837	0.432099
1.5843	0.431149
1.5849	0.430199
1.5929	0.42925
1.5945	0.4283
1.5949	0.42735
1.5967	0.426401
1.597	0.425451
1.5984	0.424501
1.6061	0.423552
1.6084	0.422602
1.6088	0.421652
1.6099	0.420703
1.6101	0.419753
1.6129	0.418803
1.6167	0.417854
1.6222	0.416904
1.628	0.415954
1.6281	0.415005
1.6284	0.414055
1.6392	0.413105
1.6411	0.412156
1.6457	0.411206
1.6479	0.410256
1.6556	0.409307
1.6604	0.408357
1.6622	0.407407
1.6716	0.406458
1.6717	0.405508
1.6768	0.404558
1.6832	0.403609
1.6838	0.402659
1.6899	0.401709
1.6913	0.40076
1.6926	0.39886
1.6996	0.397911
1.6998	0.396961
1.7016	0.396011
1.7021	0.395062
1.7024	0.394112
1.7063	0.393162
1.7131	0.392213
1.7183	0.391263
1.7206	0.390313
1.7219	0.389364
1.7224	0.388414
1.7298	0.387464
1.7328	0.386515
1.7336	0.385565
1.734	0.384615
1.7355	0.383666
1.7357	0.382716
1.7407	0.381766
1.7414	0.380817
1.7433	0.379867
1.7514	0.378917
1.7682	0.377968
1.7683	0.377018
1.7691	0.376068
1.7692	0.375119
1.7823	0.374169
1.7825	0.373219
1.7866	0.37227
1.7882	0.37132
1.791	0.37037
1.7916	0.369421
1.7935	0.368471
1.8128	0.367521
1.8203	0.366572
1.8244	0.365622
1.8246	0.364672
1.8388	0.363723
1.8401	0.362773
1.8439	0.361823
1.8482	0.360874
1.8539	0.359924
1.8644	0.358974
1.8654	0.358025
1.8679	0.357075
1.8682	0.356125
1.8683	0.355176
1.8704	0.354226
1.8711	0.353276
1.8721	0.352327
1.8756	0.351377
1.8833	0.350427
1.8925	0.349478
1.8951	0.348528
1.8975	0.347578
1.9019	0.346629
1.9115	0.345679
1.9171	0.344729
1.9185	0.34378
1.9217	0.34283
1.9218	0.34188
1.9265	0.340931
1.9332	0.339981
1.9341	0.339031
1.9446	0.338082
1.9455	0.337132
1.9626	0.336182
1.9633	0.335233
1.9659	0.334283
1.968	0.333333
1.9703	0.332384
1.9726	0.331434
1.9741	0.330484
1.9787	0.329535
1.9919	0.328585
1.993	0.327635
2.0054	0.326686
2.0089	0.325736
2.0162	0.324786
2.0254	0.323837
2.032	0.322887
2.0388	0.321937
2.0453	0.320988
2.0591	0.320038
2.0638	0.319088
2.068	0.318139
2.0708	0.317189
2.0732	0.316239
2.0744	0.31529
2.0818	0.31434
2.0829	0.31339
2.0858	0.312441
2.0904	0.311491
2.101	0.310541
2.1092	0.309592
2.1098	0.308642
2.1116	0.307692
2.1132	0.306743
2.1227	0.305793
2.1229	0.304843
2.125	0.303894
2.1353	0.302944
2.1482	0.301994
2.1525	0.301045
2.1568	0.300095
2.1723	0.299145
2.1727	0.298196
2.1749	0.297246
2.1833	0.296296
2.1851	0.295347
2.1909	0.294397
2.1944	0.293447
2.2001	0.292498
2.2008	0.291548
2.202	0.290598
2.21	0.289649
2.2158	0.288699
2.2169	0.287749
2.2185	0.2868
2.2188	0.28585
2.2348	0.2849
2.2419	0.283951
2.2446	0.283001
2.2474	0.282051
2.2477	0.281102
2.2481	0.279202
2.259	0.278253
2.2606	0.277303
2.2643	0.276353
2.265	0.275404
2.2683	0.274454
2.2768	0.273504
2.2796	0.272555
2.2802	0.271605
2.2927	0.270655
2.3015	0.269706
2.3082	0.268756
2.3211	0.267806
2.3234	0.266857
2.3241	0.265907
2.3282	0.264957
2.332	0.264008
2.3518	0.263058
2.3529	0.262108
2.3554	0.261159
2.3555	0.260209
2.3587	0.259259
2.3598	0.25831
2.3701	0.25736
2.3702	0.25641
2.3705	0.255461
2.379	0.254511
2.3845	0.253561
2.3851	0.252612
2.3927	0.251662
2.4094	0.250712
2.417	0.249763
2.421	0.248813
2.4246	0.247863
2.4325	0.246914
2.465	0.245964
2.4749	0.245014
2.4786	0.244065
2.4871	0.243115
2.4901	0.242165
2.4974	0.241216
2.5198	0.240266
2.5236	0.239316
2.5367	0.238367
2.5439	0.237417
2.5462	0.236467
2.5529	0.235518
2.5534	0.234568
2.5627	0.233618
2.5634	0.232669
2.5738	0.231719
2.5758	0.230769
2.5795	0.22982
2.5864	0.22887
2.5913	0.22792
2.6055	0.226971
2.6144	0.226021
2.639	0.225071
2.6451	0.224122
2.6472	0.223172
2.6628	0.222222
2.6812	0.221273
2.6881	0.220323
2.7029	0.219373
2.7407	0.218424
2.7551	0.217474
2.7841	0.216524
2.7913	0.215575
2.8227	0.214625
2.8513	0.213675
2.8747	0.212726
2.8758	0.211776
2.9004	0.210826
2.9019	0.209876
2.9164	0.208927
2.9439	0.207977
2.95	0.207028
2.9518	0.206078
2.958	0.205128
2.9611	0.204179
2.9624	0.203229
2.9934	0.202279
2.9993	0.201329
3	0.20038
3.0017	0.19943
3.0023	0.198481
3.006	0.197531
3.0412	0.196581
3.0419	0.195632
3.0537	0.194682
3.061	0.193732
3.0672	0.192782
3.0972	0.191833
3.114	0.190883
3.1201	0.189934
3.1492	0.188984
3.1671	0.188034
3.1998	0.187084
3.2207	0.186135
3.2565	0.185185
3.3196	0.184235
3.3213	0.183286
3.3273	0.182336
3.3507	0.181387
3.3568	0.180437
3.3819	0.179487
3.4265	0.178537
3.4308	0.177588
3.4327	0.176638
3.4575	0.175688
3.4976	0.174739
3.5032	0.173789
3.5537	0.17284
3.5589	0.17189
3.5777	0.17094
3.603	0.16999
3.622	0.169041
3.6829	0.168091
3.723	0.167141
3.7233	0.166192
3.7661	0.165242
3.7908	0.164293
3.8063	0.163343
3.8137	0.162393
3.8375	0.161443
3.8389	0.160494
3.9277	0.159544
3.9436	0.158594
3.9521	0.157645
3.9671	0.156695
3.9807	0.155746
4.0109	0.154796
4.036	0.153846
4.0365	0.152896
4.0607	0.151947
4.079	0.150997
4.0946	0.150048
4.1853	0.149098
4.2089	0.148148
4.2148	0.147199
4.2297	0.146249
4.2315	0.145299
4.2463	0.144349
4.2481	0.1434
4.26	0.14245
4.287	0.141501
4.3488	0.140551
4.3896	0.139601
4.3953	0.138652
4.453	0.137702
4.4688	0.136752
4.4833	0.135802
4.5079	0.134853
4.5131	0.133903
4.528	0.132954
4.5283	0.132004
4.5359	0.131054
4.5459	0.130105
4.6068	0.129155
4.6314	0.128205
4.6387	0.127255
4.6566	0.126306
4.768	0.125356
4.801	0.124407
4.8262	0.123457
4.9037	0.122507
4.9194	0.121557
4.921	0.120608
4.9349	0.119658
4.9481	0.118708
4.9944	0.117759
5.0513	0.116809
5.1292	0.11586
5.1414	0.11491
5.1945	0.11396
5.2028	0.11301
5.231	0.112061
5.4178	0.111111
5.4303	0.110161
5.4319	0.109212
5.4796	0.108262
5.5274	0.107312
5.5344	0.106363
5.5353	0.105413
5.5678	0.104463
5.5877	0.103514
5.6374	0.102564
5.7058	0.101614
5.7696	0.100665
5.8079	0.0997151
5.8652	0.0987654
6.0374	0.0978158
6.0518	0.0968661
6.0835	0.0959164
6.1094	0.0949668
6.1857	0.0940171
6.2364	0.0930674
6.2489	0.0921178
6.2544	0.0911681
6.3418	0.0902184
6.4393	0.0892688
6.5798	0.0883191
6.5907	0.0873694
6.6471	0.0864198
6.7375	0.0854701
6.7501	0.0845204
6.7909	0.0835707
6.8308	0.0826211
6.8657	0.0816714
6.8701	0.0807217
6.9254	0.0797721
7.0488	0.0788224
7.1792	0.0778728
7.2784	0.0769231
7.4077	0.0759734
7.5395	0.0750237
7.6449	0.0740741
7.7457	0.0731244
7.7527	0.0721747
7.9101	0.0712251
7.9799	0.0702754
8.1746	0.0693257
8.593	0.0683761
8.6322	0.0674264
8.6795	0.0664767
8.6802	0.0655271
8.8234	0.0645774
9.0953	0.0636277
9.2618	0.0626781
9.2685	0.0617284
9.4776	0.0607787
9.7205	0.0598291
10.105	0.0588794
10.25	0.0579297
10.52	0.0569801
10.581	0.0560304
10.688	0.0550807
10.727	0.054131
10.901	0.0531814
10.947	0.0522317
11.185	0.0512821
11.289	0.0503324
11.381	0.0493827
11.763	0.048433
11.775	0.0474834
12.031	0.0465337
12.128	0.0455841
12.368	0.0446344
12.858	0.0436847
12.891	0.042735
13.04	0.0417854
13.065	0.0408357
13.338	0.039886
13.468	0.0389364
13.906	0.0379867
13.984	0.037037
14.541	0.0360874
15.023	0.0351377
15.244	0.034188
16.02	0.0332384
16.472	0.0322887
17.216	0.031339
17.583	0.0303894
18.738	0.0294397
18.85	0.02849
18.963	0.0275404
20.433	0.0265907
20.959	0.025641
21.025	0.0246914
21.364	0.0237417
22.552	0.022792
22.742	0.0218424
23.429	0.0208927
24.64	0.019943
24.971	0.0189933
25.01	0.0180437
25.81	0.017094
26.491	0.0161443
29.681	0.0151947
30.092	0.014245
30.178	0.0132953
31.134	0.0123457
31.778	0.011396
33.034	0.0104463
34.511	0.00949668
35.075	0.00854701
36.386	0.00759734
40.212	0.00664767
41.059	0.00569801
43.14	0.00474834
45.583	0.00379867
51.29	0.002849
58.47	0.00189934
60.319	0.000949668
68.03	0

## Sheet: Figure 3
Figure 3d
left y-axis				right y-axis
mu	Effect	SE		mu	Efficiency	SE
1.1	27516.5	469.197		1.1	2603.33	48.899
1.2	28124.2	588.539		1.2	3190	62.6099
1.3	30587	1137.66		1.3	4155	183.843
1.4	30579.5	728.143		1.4	5278.33	119.734
1.5	30707.4	781.344		1.5	6040	159.553
1.6	30653.9	750.561		1.6	7326.25	184.777
1.7	28430.6	1071.08		1.7	8592.5	347.89
1.8	25815.8	681.729		1.8	9251.25	263.774
1.9	21296.9	1200.94		1.9	9463.75	459.658
2	20472.6	898.462		2	10718.8	428.237
2.1	17416.5	406.174		2.1	10910	181.541
2.2	14157.8	863.243		2.2	10277.5	619.371
2.3	12446.2	554.104		2.3	10193.8	414.763
2.4	10021.9	861.684		2.4	9087.5	726.23
2.5	8802.62	553.629		2.5	9006.25	510.007
2.6	7512.12	754.078		2.6	8535	818.306
2.7	6531.75	376.173		2.7	7757.5	424.078
2.8	5612.12	265.287		2.8	7272.5	317.545
2.9	5105.38	316.85		2.9	6985	385.603
3	4319.25	150.476		3	6260	217.789

## Sheet: Figure 4
Figure 4a				Figure 4b
Pattern	Volume	SE		Pattern	Efficiency	SE
dispersed	7453	679.57		dispersed	1863.25	169.89
patchy	5010.67	703.93		patchy	4368.84	613.767
single-patch	2285.44	481.78		single-patch	2285.44	481.777

## Sheet: Supplementary Fig 2
Supplementary Figure 2b													Supplementary Figure 2f
distance	plot 1	plot 2	plot 3	plot 4	plot 5	plot 6	plot 7	plot 8	Average A. arenaria					plot 1	plot 2	plot 3	plot 4	plot 5	plot 6	plot 7	plot 8	Average A. breviligulata
0.531006	1.54374	3.48296	3.6116	2.98904	4.74271	5.82972	4.27347	3.88164	0.816407				0.531006	2.29776	1.35087	1.9785	1.35087	0.408438	0.361347	0.490789	2.05174	1.47025
0.604248	1.96559	4.14996	3.86763	3.60427	5.69712	6.68883	4.69471	4.6949	1.57109				0.604248	2.22452	2.85632	2.90681	1.27763	1.10984	0.820714	1.47686	1.9785	1.96929
0.67749	2.30973	4.72117	4.3377	4.09485	6.12442	7.40657	5.30168	5.06846	2.11122				0.67749	3.40642	2.78308	2.83357	1.20438	1.67834	1.41224	1.98587	2.90681	2.38644
0.750732	2.6427	5.18942	4.7059	4.5001	6.72063	7.77356	5.84087	5.83118	2.84621				0.750732	3.33318	2.70983	3.52884	2.70983	2.31254	2.13633	2.25641	3.60208	2.87621
0.823975	3.20171	5.51059	5.19095	4.96476	7.26246	8.32188	6.34999	6.44404	3.30394				0.823975	3.25994	2.63659	4.10349	3.21443	2.53478	2.51217	2.65997	3.52884	3.09903
0.897217	3.87303	5.87506	5.26184	5.40697	7.93263	8.73665	6.75825	6.97218	3.94853				0.897217	4.1498	4.53377	4.03025	3.65028	2.81747	2.75682	3.14781	4.10349	3.71199
0.970459	4.171	6.21389	5.32967	5.76883	8.67093	9.21881	7.21188	7.48272	4.5849				0.970459	4.88849	4.46053	3.95701	4.03729	2.82776	3.31002	3.52197	4.03025	3.93907
1.0437	4.44448	6.41307	5.6631	6.04483	9.57549	9.70129	7.49555	8.13856	5.08734				1.0437	5.53058	6.75065	4.45456	4.78123	2.99434	3.72257	3.93099	4.52781	4.72258
1.11694	4.87654	6.80181	5.97476	6.67866	10.2405	10.3457	7.8822	8.57133	5.56207				1.11694	5.45734	6.96061	4.38132	5.42795	3.14691	3.92846	4.08158	4.97061	4.92922
1.19019	5.14603	6.95005	6.34694	7.10112	11.0097	10.7701	8.37294	8.97926	6.05654				1.19019	6.0308	7.42677	4.82412	6.0056	3.35669	4.46755	4.32657	4.89737	5.31113
1.26343	5.35841	7.32911	6.77017	7.3813	11.5851	11.2243	8.75837	9.24769	6.49129				1.26343	5.95756	8.57695	6.08199	6.53092	3.67663	4.81207	4.4222	6.54761	5.99792
1.33667	5.71108	7.85771	6.88034	7.69528	12.2852	11.5862	9.08102	9.61996	6.91272				1.33667	6.47903	9.17133	6.00875	7.0148	3.90784	5.04438	4.85765	8.19283	6.53787
1.40991	6.14584	8.2813	7.0928	8.17397	12.8599	11.8649	9.52745	9.95671	7.36017				1.40991	6.95933	9.72673	6.32789	7.20704	4.12181	5.22156	5.05252	9.29451	6.97583
1.48315	6.43258	8.57057	7.29645	8.42309	13.4269	12.2918	9.85841	10.2793	7.85075				1.48315	7.40598	9.85547	6.62785	7.39158	4.04857	5.18911	5.37502	10.2777	7.29146
1.5564	6.78385	8.73935	7.39215	8.56382	14.1223	12.7229	10.0599	10.5721	8.27698				1.5564	8.29217	9.98076	7.58232	7.56905	4.30089	5.35549	5.75292	11.403	7.82049
1.62964	7.03854	9.0296	7.55047	9.01365	14.6344	13.0115	10.5671	10.8875	8.65639				1.62964	8.21893	10.484	8.4314	7.97818	4.3321	5.66374	6.12819	12.4253	8.28586
1.70288	7.29621	9.28777	7.60709	9.29713	15.1083	13.2709	10.8822	11.1103	9.047				1.70288	9.02119	10.7807	8.64719	8.58727	4.56151	5.88158	6.31644	12.5609	8.61532
1.77612	7.5423	9.55628	8.03696	9.51898	15.7037	13.7033	11.209	11.5785	9.44041				1.77612	8.94795	11.5883	9.12885	8.51403	4.77659	5.84392	6.54144	13.8711	9.0434
1.84936	7.80554	9.79574	8.3846	9.69628	16.2747	14.2544	11.4676	11.7832	9.78555				1.84936	9.28713	12.0173	9.83829	8.87218	4.88855	5.98072	6.77762	14.171	9.38052
1.92261	8.1769	9.98953	8.54461	9.89256	16.8398	14.4657	11.8173	11.9073	10.1025				1.92261	9.61183	12.2692	10.0145	9.0084	4.95085	6.01038	6.93978	15.3397	9.72973
1.99585	8.45354	10.1406	8.67146	10.0947	17.4462	14.7645	12.1545	12.1324	10.4539				1.99585	11.011	12.5139	10.1855	8.93516	5.14079	6.14059	7.23858	15.9372	10.1228
2.06909	8.76825	10.324	8.7948	10.3832	18.1048	15.0553	12.4388	12.4952	10.7276				2.06909	11.2809	13.057	10.1122	9.06755	5.15309	6.36076	7.24596	16.6684	10.4008
2.14233	9.02204	10.5379	8.91478	10.583	18.4905	15.4091	12.7247	12.7897	11.1105				2.14233	11.2076	13.2828	10.039	9.19629	5.45264	6.48146	7.56639	16.7519	10.5058
2.21558	9.28983	10.641	9.03159	10.7107	18.9663	15.7528	13.0122	13.1163	11.4506				2.21558	11.1344	13.6478	10.2052	9.51683	5.45972	6.71553	7.79616	17.1411	10.7208
2.28882	9.51405	10.7589	9.19827	11.0305	19.2608	16.0535	13.2914	13.3129	11.7286				2.28882	11.3958	13.718	10.3668	9.44359	5.46596	6.85114	7.97056	18.106	10.9836
2.36206	9.72	11.0768	9.51456	11.2973	19.7277	16.3633	13.6292	13.5967	12.0226				2.36206	11.3226	13.6447	10.5241	9.37035	5.54923	6.982	8.0418	19.294	11.2245
2.4353	9.94129	11.1868	9.64413	11.4012	20.3017	16.6008	13.9106	13.8472	12.3516				2.4353	11.2493	13.9945	10.4509	9.2971	5.66728	7.1153	8.30378	19.7581	11.3846
2.50854	10.1558	11.392	9.72088	11.605	20.6761	16.913	14.1575	14.0031	12.6223				2.50854	11.5029	14.3337	10.3776	9.22386	5.66928	7.27259	8.47091	20.2094	11.5678
2.58179	10.3433	11.5759	9.84492	11.7234	21.1186	17.1396	14.4517	14.0809	12.8929				2.58179	11.4296	14.9268	10.3044	9.34274	5.7076	7.39791	8.59952	20.2654	11.6878
2.65503	10.5156	11.942	10.0381	11.8789	21.6625	17.3617	14.6773	14.2317	13.1312				2.65503	11.6758	15.3691	10.6802	9.64495	5.81695	7.56444	8.89256	20.5756	11.9705
2.72827	10.7332	12.0532	10.1789	12.0891	22.0206	17.61	14.8721	14.4406	13.4474				2.72827	11.6026	16.0431	10.8259	9.57171	5.9467	7.62196	9.09199	20.7544	12.1422
2.80151	10.9543	12.2072	10.2931	12.3414	22.2992	17.7934	15.0715	14.7166	13.7043				2.80151	11.8419	16.2124	10.7526	9.68205	6.01334	7.68662	9.31898	21.4216	12.3625
2.87476	11.2925	12.4024	10.5419	12.5125	22.6679	18.0625	15.383	14.9389	13.9364				2.87476	12.0747	16.7328	11.1069	9.6088	5.97471	7.66452	9.47951	21.8296	12.5945
2.948	11.5271	12.6366	10.6717	12.6523	22.9825	18.2825	15.5972	15.1796	14.1548				2.948	12.5959	16.6596	11.2425	10.2449	6.07253	7.71806	9.5618	22.461	12.8703
3.02124	11.7191	12.7076	10.7766	12.7528	23.3603	18.4841	15.8552	15.2898	14.4196				3.02124	13.0954	17.0488	11.1693	10.68	6.0331	7.67	9.73887	22.7328	13.0939
3.09448	11.9243	12.8909	10.9664	12.9144	23.7192	18.6539	16.084	15.4996	14.6366				3.09448	13.0221	17.2029	11.096	10.6068	6.04097	7.87987	9.95389	23.336	13.2487
3.16772	12.107	13.0424	11.1942	13.1079	24.1157	18.7646	16.2146	15.6942	14.846				3.16772	13.2279	17.797	11.4316	10.8624	6.10761	7.85549	10.0786	23.7043	13.5168
3.24097	12.2597	13.1908	11.3742	13.2537	24.4934	19.1657	16.3664	15.8959	15.1113				3.24097	13.429	18.0497	11.5584	11.1107	6.13263	7.92752	10.2281	23.9574	13.6915
3.31421	12.3324	13.3363	11.4674	13.3363	24.8854	19.2985	16.5765	16.0183	15.3294				3.31421	13.3557	18.4035	11.8775	11.352	6.18881	7.96055	10.2648	24.5253	13.9195
3.38745	12.5973	13.6259	11.6202	13.4943	25.0898	19.5107	16.7977	16.2455	15.5174				3.38745	13.2825	18.5407	12.1866	11.5869	6.14764	8.05284	10.3465	24.8714	14.0703
3.46069	12.7896	13.7773	11.7898	13.6072	25.4175	19.5722	16.9629	16.4471	15.7339				3.46069	13.4792	18.676	12.851	11.5136	6.17737	8.11956	10.5316	25.6186	14.3544
3.53394	12.9127	13.9517	12.015	13.7762	25.7087	19.7128	17.1766	16.6865	15.9357				3.53394	13.9335	19.1157	12.7778	11.5921	6.30727	8.13748	10.623	25.7469	14.52
3.60718	13.0977	14.046	12.04	13.9255	25.9853	19.9305	17.3359	16.7677	16.1665				3.60718	14.3725	19.4446	12.7045	11.818	6.29585	8.15587	10.6283	25.9733	14.6852
3.68042	13.2235	14.2021	12.1421	14.0397	26.2279	20.0145	17.6138	16.9697	16.3358				3.68042	14.2993	19.962	12.6313	11.7447	6.35263	8.19618	10.73	26.1967	14.8009
3.75366	13.5028	14.2676	12.3189	14.1358	26.5273	20.2139	17.7809	17.1281	16.5456				3.75366	14.226	19.8888	12.558	11.9649	6.48296	8.29106	10.8742	26.708	14.9249
3.8269	13.6606	14.4316	12.3787	14.2622	26.7429	20.308	17.9384	17.3136	16.7205				3.8269	14.1528	20.2013	12.664	12.0365	6.53582	8.33966	10.9022	27.0183	15.0543
3.90015	13.8154	14.617	12.5685	14.355	27.0055	20.5532	18.0522	17.4765	16.9179				3.90015	14.3303	20.4135	12.5908	11.9632	6.61628	8.44214	10.9795	27.135	15.1348
3.97339	13.9972	14.8231	12.7542	14.5008	27.3244	20.6942	18.2531	17.6561	17.0735				3.97339	14.2571	20.7156	12.6948	11.89	6.54304	8.43393	11.0305	27.4383	15.2351
4.04663	14.1902	14.9656	12.9361	14.6056	27.5879	20.8209	18.471	17.7946	17.2384				4.04663	14.4313	20.7354	12.797	11.8167	6.54325	8.5111	11.105	27.4584	15.276
4.11987	14.2995	15.0822	13.1678	14.7316	27.7909	21.02	18.6519	17.8836	17.4215				4.11987	14.358	21.2129	12.7238	12.0291	6.6567	8.53434	11.1538	27.7561	15.4297
4.19311	14.4861	15.2785	13.3593	14.8177	27.9917	21.1918	18.7641	18.1218	17.5671				4.19311	14.529	21.5897	12.996	11.9559	6.6117	8.52451	11.2443	28.1405	15.6123
4.26636	14.655	15.4368	13.4604	14.955	28.2181	21.3734	18.9924	18.2167	17.7451				4.26636	14.4557	21.6943	13.0929	11.8826	6.59471	8.60948	11.3147	28.5184	15.7087
4.3396	14.8208	15.6152	13.6799	15.0381	28.3677	21.5765	19.1783	18.3933	17.9418				4.3396	14.8616	22.1476	13.3549	12.0902	6.63309	8.66056	11.3904	28.6239	15.9124
4.41284	14.9354	15.8016	13.7597	15.1641	28.6902	21.6818	19.2978	18.4303	18.1134				4.41284	15.4857	22.6758	13.447	12.0169	6.70975	8.64903	11.4698	28.9933	16.1601
4.48608	15.0481	15.9849	13.8719	15.2517	28.8539	21.8684	19.4598	18.5304	18.2694				4.48608	15.6396	22.9404	13.8606	12.2198	6.78825	8.67799	11.5477	29.5301	16.4073
4.55933	15.193	16.154	14.0816	15.3669	29.079	21.9124	19.6509	18.7013	18.4393				4.55933	16.0131	23.3663	13.7874	12.1466	6.7689	8.60475	11.5552	29.6291	16.5179
4.63257	15.3825	16.2227	14.1401	15.4303	29.3105	22.0837	19.8581	18.8608	18.6029				4.63257	16.1597	23.621	14.1884	12.2097	6.75722	8.6767	11.5686	29.8127	16.6673
4.70581	15.595	16.312	14.2953	15.4856	29.3975	22.2413	20.0561	18.9739	18.7684				4.70581	16.5194	23.7913	14.4247	12.4061	6.96378	8.75534	11.5525	29.9943	16.8364
4.77905	15.7384	16.5603	14.4799	15.5825	29.5202	22.3399	20.2023	19.0767	18.9115				4.77905	16.8705	23.9595	14.3515	12.5983	7.12291	8.801	11.5703	30.4252	17.0176
4.85229	15.8859	16.6671	14.5184	15.7409	29.7021	22.5055	20.317	19.2479	19.0498				4.85229	17.2135	24.3632	14.2783	12.9159	7.15148	8.74747	11.5649	30.7667	17.2139
4.92554	16.0759	16.8769	14.6195	15.8346	29.8773	22.6015	20.4597	19.3045	19.2058				4.92554	17.1403	24.4472	14.3579	13.0986	7.21966	8.7332	11.6335	30.9399	17.2862
4.99878	16.1489	17.1036	14.7659	15.8719	30.1001	22.7413	20.6537	19.4463	19.3545				4.99878	17.2722	24.6084	14.4364	13.4027	7.33639	8.71867	11.6496	31.1927	17.4242
5.07202	16.2774	17.2756	14.8636	15.9838	30.2677	22.8905	20.8158	19.6031	19.4826				5.07202	17.199	24.8448	14.5137	13.3294	7.33688	8.73522	11.6763	31.1195	17.44
5.14526	16.4538	17.3644	15.0059	16.0942	30.5334	22.994	20.9645	19.699	19.6185				5.14526	17.1258	25.1542	14.4405	13.2562	7.44912	8.73936	11.7245	31.2082	17.4932
5.21851	16.5597	17.5619	15.2217	16.1626	30.8331	23.1292	21.1296	19.8271	19.7551				5.21851	17.4575	25.3837	14.6649	13.6745	7.51988	8.85769	11.7717	31.6164	17.736
5.29175	16.6459	17.6774	15.3887	16.2636	30.9944	23.1868	21.3596	19.9371	19.8859				5.29175	17.3842	25.5356	14.5916	13.6013	7.55058	8.86035	11.8028	31.7815	17.7708
5.36499	16.7309	17.8011	15.4791	16.3697	31.1722	23.2979	21.4852	20.1033	20.0362				5.36499	17.311	25.8339	14.6655	13.528	7.54814	8.93767	11.8225	32.1022	17.8798
5.43823	16.8209	17.9427	15.5683	16.4678	31.2988	23.3757	21.6606	20.1858	20.1788				5.43823	17.4376	25.9081	14.7384	13.4548	7.72288	9.01341	11.8889	32.1073	17.9288
5.51147	16.9395	18.0534	15.6416	16.4929	31.4149	23.4205	21.844	20.2673	20.323				5.51147	17.3643	25.9083	14.8101	13.6227	7.80222	9.0325	11.8904	32.1901	17.9641
5.58472	17.0328	18.134	15.6994	16.537	31.5298	23.5713	21.9865	20.4286	20.4914				5.58472	17.7391	26.2722	14.7369	13.9056	7.77453	9.03269	11.9234	32.5042	18.1529
5.65796	17.1249	18.2421	15.6986	16.6321	31.6357	23.6359	22.1277	20.5717	20.6184				5.65796	17.6658	26.2713	14.8077	13.8323	7.85982	9.16493	11.9557	32.7381	18.205
5.7312	17.1632	18.3205	15.7696	16.7197	31.737	23.763	22.2289	20.6577	20.7426				5.7312	17.5926	26.2702	15.0194	13.8764	7.98887	9.22922	11.9769	32.8174	18.2506
5.80444	17.3577	18.4637	15.8967	16.9013	31.8095	23.8783	22.3773	20.7505	20.8512				5.80444	17.5193	26.3407	14.9461	13.9198	8.04951	9.22736	12.0392	32.972	18.2867
5.87769	17.4976	18.6606	15.9088	17.0047	31.9451	23.9509	22.53	20.8423	20.9448				5.87769	17.8332	26.6241	14.8729	13.8465	8.27512	9.26055	12.0282	32.9744	18.3714
5.95093	17.6243	18.8088	15.9629	17.1069	32.1046	23.971	22.76	20.9254	21.0514				5.95093	17.9512	26.6925	14.7996	13.8892	8.46481	9.32806	12.116	32.9012	18.4025
6.02417	17.6645	18.9185	16.0303	17.1829	32.2321	24.0218	22.9026	21.0694	21.1448				6.02417	18.0677	26.9705	14.8674	14.0459	8.4846	9.4116	12.1107	32.9787	18.506
6.09741	17.8166	18.9907	16.1387	17.2333	32.39	24.0721	23.0024	21.181	21.2312				6.09741	18.739	27.0368	14.9343	14.1999	8.63545	9.43617	12.1495	33.1307	18.6667
6.17065	17.8775	19.1251	16.2041	17.3382	32.471	24.1526	23.1577	21.3067	21.3573				6.17065	18.6657	27.4473	14.861	14.1267	8.58279	9.44879	12.2078	33.0574	18.6956
6.2439	17.9433	19.2043	16.3373	17.3871	32.5858	24.212	23.288	21.4309	21.4694				6.2439	18.9566	27.7153	14.7878	14.2783	8.59158	9.54042	12.2251	32.9842	18.7771
6.31714	18.0248	19.3269	16.5094	17.4232	32.6166	24.2809	23.4298	21.5387	21.5848				6.31714	19.2422	27.9127	14.8537	14.5378	8.6311	9.61895	12.2219	33.2091	18.9296
6.39038	18.0998	19.4393	16.5983	17.513	32.7528	24.3391	23.536	21.6304	21.6801				6.39038	19.3466	28.0411	14.9186	14.5743	8.69705	9.62939	12.2515	33.2841	18.9944
6.46362	18.2229	19.5328	16.6995	17.5542	32.7743	24.4067	23.6717	21.7137	21.7801				6.46362	19.4498	28.1682	14.8454	14.6103	8.89252	9.68406	12.2675	33.2848	19.0418
6.53686	18.3175	19.5731	16.7994	17.6365	32.9297	24.4238	23.8302	21.7665	21.8787				6.53686	19.5517	28.4924	14.9095	14.5371	8.97045	9.75917	12.2535	33.2854	19.116
6.61011	18.3895	19.6649	16.898	17.6524	33.0054	24.5302	23.9676	21.8556	21.9721				6.61011	19.8255	28.747	15.1083	14.5725	9.00388	9.80037	12.3209	33.2121	19.2132
6.68335	18.4927	19.7385	17.0085	17.6857	33.1122	24.5862	24.0281	22.0023	22.0612				6.68335	19.7522	28.869	15.0351	14.4992	9.06599	9.9166	12.3323	33.2125	19.2207
6.75659	18.5894	19.8284	17.1953	17.7244	33.226	24.6909	24.2181	22.0819	22.1555				6.75659	19.8508	28.8606	15.0966	14.5341	9.13223	9.90765	12.3271	33.1393	19.2278
6.82983	18.6481	19.8491	17.3025	17.7684	33.3069	24.7456	24.3858	22.1247	22.2337				6.82983	19.7775	28.9167	15.1572	14.5684	9.16214	9.92567	12.341	33.066	19.2252
6.90308	18.7113	19.9205	17.4466	17.824	33.3878	24.7997	24.5084	22.2533	22.3222				6.90308	19.7043	28.9723	15.084	14.8147	9.38596	9.99538	12.3834	32.9928	19.2523
6.97632	18.8311	20.0669	17.614	17.8843	33.4395	24.8826	24.6205	22.3591	22.4072				6.97632	19.9714	29.0916	15.4077	14.8469	9.36845	10.0482	12.4059	32.993	19.3459
7.04956	18.9134	20.2116	17.7791	17.9093	33.5082	25.0421	24.7013	22.4284	22.492				7.04956	20.2343	29.2098	15.4652	14.8786	9.40768	10.0689	12.3804	32.9932	19.4084
7.1228	18.9947	20.2634	17.818	17.9569	33.596	25.0846	24.8327	22.4828	22.603				7.1228	20.3276	29.2636	15.5219	15.1174	9.37123	10.0891	12.3452	32.9932	19.453
7.19604	19.0852	20.3228	17.9429	17.981	33.6478	25.165	24.9862	22.5437	22.6747				7.19604	20.2543	29.2537	15.4487	15.0442	9.48078	10.155	12.3701	32.9199	19.4249
7.26929	19.1647	20.398	18.0173	18.0332	33.6838	25.321	25.1507	22.5478	22.7622				7.26929	20.1811	29.4329	15.5047	15.2787	9.51621	10.1696	12.3724	32.8467	19.464
7.34253	19.2079	20.4889	18.1152	18.0962	33.7122	25.3902	25.2616	22.6637	22.8621				7.34253	20.2734	29.6103	15.6878	15.3071	9.58676	10.127	12.3744	32.8466	19.5278
7.41577	19.2758	20.5381	18.3327	18.1358	33.8081	25.4493	25.3907	22.688	22.9583				7.41577	20.3647	29.724	15.7416	15.2338	9.61145	10.1605	12.37	32.9191	19.5715
7.48901	19.3179	20.5624	18.4036	18.175	33.8273	25.5267	25.456	22.7744	23.0255				7.48901	20.2914	29.8985	15.6684	15.3626	9.72421	10.1631	12.3621	32.9186	19.6029
7.56226	19.4193	20.6349	18.4857	18.1808	33.8791	25.6595	25.5612	22.8669	23.104				7.56226	20.2182	30.0715	15.5951	15.3896	9.74336	10.1913	12.3634	32.8453	19.6055
7.6355	19.5195	20.6825	18.5669	18.2192	33.9263	25.7353	25.6488	22.9105	23.1826				7.6355	20.145	30.1818	16.0234	15.3164	9.78343	10.253	12.3212	32.7721	19.6407
7.70874	19.599	20.7616	18.6119	18.2737	33.9396	25.8012	25.7542	22.9194	23.2565				7.70874	20.0717	30.1696	15.9501	15.5416	9.85795	10.2849	12.2666	32.6989	19.6319
7.78198	19.663	20.8479	18.6797	18.2779	34.0236	25.931	25.8552	22.9486	23.3397				7.78198	19.9985	30.3393	16.0006	15.6652	9.91742	10.3556	12.2673	32.6256	19.6648
7.85522	19.7263	20.9491	18.6768	18.3424	34.0655	26.0504	25.9399	22.9979	23.3905				7.85522	19.9252	30.3266	15.9274	15.592	9.86128	10.3265	12.2494	32.6249	19.6254
7.92847	19.7889	21.0178	18.8133	18.3788	34.0639	26.0503	26.0298	23.0602	23.4698				7.92847	19.852	30.5545	16.0996	15.714	9.91315	10.3995	12.2589	32.5517	19.6821
8.00171	19.7785	21.078	18.8444	18.3876	34.1034	26.1773	26.1679	23.0679	23.5328				8.00171	19.7787	30.4813	16.1482	15.6407	9.94367	10.4534	12.253	32.4785	19.647
8.07495	19.8594	21.1766	18.9211	18.4015	34.1407	26.1856	26.2794	23.1159	23.5862				8.07495	19.906	30.6473	16.075	15.5675	9.97138	10.4684	12.2254	32.4052	19.6607
8.14819	19.906	21.3206	18.9969	18.4205	34.1532	26.311	26.3842	23.1432	23.6581				8.14819	19.8327	30.6931	16.2435	15.5913	10.0984	10.4814	12.2704	32.332	19.6792
8.22144	19.9331	21.3322	19.0834	18.423	34.1572	26.3636	26.4276	23.1903	23.7224				8.22144	19.9219	30.6793	16.2903	15.518	10.1268	10.5899	12.2243	32.2587	19.676
8.29468	19.9835	21.3513	19.0897	18.4469	34.1932	26.4336	26.5602	23.197	23.7738				8.29468	19.8487	30.7837	16.3364	15.9242	10.1851	10.5875	12.2627	32.3302	19.7519
8.36792	20.0569	21.3778	19.1409	18.54	34.2211	26.4674	26.6064	23.1969	23.8259				8.36792	19.7754	30.8284	16.382	15.9457	10.2784	10.5567	12.2972	32.3292	19.7627
8.44116	20.0968	21.4878	19.2029	18.5682	34.218	26.5275	26.6737	23.2231	23.8829				8.44116	19.8637	30.8728	16.4271	15.8724	10.3507	10.5945	12.2866	32.2559	19.7704
8.5144	20.1502	21.5816	19.3312	18.6173	34.2441	26.6047	26.7406	23.2423	23.95				8.5144	19.9511	30.7996	16.3538	16.0813	10.3832	10.5633	12.3061	32.1827	19.769
8.58765	20.2078	21.5915	19.4691	18.6342	34.2231	26.6726	26.8575	23.2679	23.9822				8.58765	20.0919	30.9022	16.2806	16.008	10.4686	10.5754	12.2861	32.1095	19.7789
8.66089	20.2879	21.6989	19.5505	18.6349	34.268	26.7661	26.9259	23.2604	24.0262				8.66089	20.0186	31.0622	16.4422	16.1211	10.5244	10.53	12.2483	32.0362	19.8091
8.73413	20.3073	21.7754	19.653	18.6459	34.2874	26.824	26.9986	23.292	24.0668				8.73413	19.9454	31.163	16.4855	16.4164	10.6177	10.5506	12.2049	32.035	19.8572
8.80737	20.3539	21.8288	19.7217	18.6776	34.2881	26.8466	27.1001	23.2841	24.1124				8.80737	20.0307	31.2053	16.6439	16.616	10.6339	10.5464	12.1758	32.0413	19.9116
8.88062	20.3909	21.8595	19.8114	18.7038	34.2895	26.8777	27.1614	23.2891	24.1731				8.88062	19.9574	31.1898	16.6857	16.5428	10.6383	10.5008	12.1466	32.0398	19.8867
8.95386	20.4412	21.9489	19.8463	18.7191	34.2471	26.8738	27.2505	23.3135	24.2209				8.95386	20.0418	31.1165	16.8409	16.5599	10.7107	10.5194	12.1348	31.9666	19.8944
9.0271	20.4865	22.0228	19.9131	18.729	34.2126	26.9129	27.3113	23.3569	24.2784				9.0271	19.9686	31.2158	16.9941	16.6663	10.7562	10.5282	12.1229	32.0448	19.9459
9.10034	20.5674	22.0595	19.9578	18.7387	34.1821	26.9346	27.3998	23.3935	24.3254				9.10034	19.8954	31.2572	16.9209	16.6825	10.7499	10.4686	12.1196	31.9716	19.9159
9.17358	20.6026	22.1322	19.9807	18.7326	34.2271	26.9988	27.4668	23.3461	24.3625				9.17358	19.9789	31.2411	16.9601	16.6092	10.7224	10.4875	12.1193	31.8983	19.9032
9.24683	20.6283	22.1752	20.0033	18.7264	34.224	26.9599	27.556	23.3565	24.3952				9.24683	20.2169	31.282	16.8869	16.6251	10.6854	10.4955	12.1154	31.8965	19.928
9.32007	20.6448	22.2467	20.0467	18.7097	34.166	26.9979	27.6543	23.3923	24.4233				9.32007	20.298	31.3226	16.9257	16.7291	10.6346	10.4763	12.0855	31.8232	19.9371
9.39331	20.719	22.3176	20.153	18.698	34.1241	27.01	27.7482	23.3959	24.4576				9.39331	20.3783	31.3629	17.075	16.6559	10.5984	10.483	12.094	31.75	19.9455
9.46655	20.7748	22.3591	20.2267	18.722	34.1228	27.0219	27.8009	23.4056	24.4903				9.46655	20.6098	31.2896	17.2225	16.6708	10.6672	10.4917	12.0638	31.6768	19.9689
9.53979	20.8433	22.3931	20.258	18.6947	34.163	27.0166	27.8764	23.377	24.523				9.53979	20.5366	31.273	17.3682	16.7731	10.669	10.4718	12.0592	31.6748	19.9795
9.61304	20.8803	22.4836	20.341	18.6928	34.1687	27.0112	27.9451	23.4118	24.5396				9.61304	20.6146	31.3128	17.4037	16.7871	10.7187	10.4386	12.0373	31.7437	20.0107
9.68628	20.9344	22.5167	20.3817	18.6755	34.1199	27.0142	28.0175	23.4211	24.5656				9.68628	20.8416	31.3523	17.3305	16.9741	10.786	10.4715	11.9982	31.6705	20.0491
9.75952	20.9444	22.5777	20.4942	18.6732	34.1199	27.0338	28.0812	23.4743	24.6				9.75952	20.9174	31.3914	17.581	16.9009	10.8574	10.5302	11.9761	31.5972	20.0795
9.83276	20.9584	22.6803	20.5543	18.6607	34.1118	27.0449	28.1704	23.5206	24.6306				9.83276	20.9925	31.3743	17.6148	16.9998	10.9158	10.5095	11.9793	31.524	20.0895
9.90601	21.0201	22.6771	20.6445	18.6329	34.0802	26.98	28.2234	23.5041	24.6547				9.90601	21.0669	31.3011	17.5416	17.0975	10.9599	10.5148	11.9781	31.4508	20.0781
9.97925	21.0552	22.6807	20.6831	18.6151	34.0546	26.9824	28.3251	23.5188	24.6914				9.97925	21.1406	31.3398	17.4684	17.2788	10.9678	10.5458	11.9679	31.459	20.1079
10.0525	21.1114	22.712	20.792	18.5922	34.0554	27.0684	28.3571	23.5523	24.707				10.0525	21.0673	31.3224	17.608	17.2056	11.0052	10.5504	11.9283	31.3858	20.0878
10.1257	21.1242	22.7776	20.8597	18.5541	34.0142	27.087	28.4088	23.5664	24.7445				10.1257	21.1403	31.4163	17.6406	17.3846	11.0505	10.5977	11.8635	31.3833	20.1367
10.199	21.141	22.8358	20.9567	18.511	33.9818	27.097	28.4351	23.5367	24.7808				10.199	21.0671	31.3431	17.5673	17.3113	11.0949	10.7268	11.8323	31.3869	20.1079
10.2722	21.1833	22.8659	21.033	18.4929	33.9488	27.1235	28.5141	23.5317	24.7854				10.2722	20.9938	31.3254	17.4941	17.2381	11.0925	10.7299	11.801	31.3136	20.0607
10.3455	21.191	22.8683	21.059	18.4897	33.9536	27.1663	28.5962	23.5765	24.8036				10.3455	20.9206	31.3631	17.5263	17.2484	11.1693	10.7908	11.803	31.3147	20.0724
10.4187	21.2282	22.8705	21.1045	18.5012	33.9472	27.1509	28.6324	23.5602	24.8426				10.4187	20.8474	31.4005	17.6627	17.2585	11.2257	10.8434	11.7798	31.2415	20.0785
10.4919	21.2567	22.9408	21.1299	18.4778	33.915	27.1355	28.6535	23.549	24.8596				10.4919	20.9197	31.3272	17.6937	17.1852	11.2567	10.9052	11.7485	31.1683	20.0607
10.5652	21.2721	23.0376	21.1454	18.4393	33.9166	27.1611	28.6882	23.5272	24.8705				10.5652	21.1356	31.3092	17.6205	17.1951	11.3131	10.8941	11.7001	31.17	20.0758
10.6384	21.3169	23.0525	21.18	18.3909	33.9024	27.1454	28.7766	23.5219	24.8934				10.6384	21.0623	31.2911	17.5472	17.2872	11.3088	10.9077	11.6684	31.0967	20.0485
10.7117	21.336	23.0806	21.1849	18.3573	33.8533	27.1788	28.8602	23.5237	24.9196				10.7117	20.9891	31.3279	17.474	17.4603	11.3392	10.9086	11.6449	31.0235	20.0427
10.7849	21.338	23.1219	21.2481	18.3286	33.8041	27.1874	28.9047	23.4994	24.9297				10.7849	21.0678	31.3644	17.4007	17.387	11.4326	10.9658	11.6624	30.9503	20.0425
10.8582	21.3735	23.136	21.3401	18.3048	33.7884	27.2121	28.951	23.469	24.9355				10.8582	21.187	31.4006	17.3275	17.3954	11.4738	10.9783	11.6386	30.9473	20.0566
10.9314	21.3959	23.1431	21.4117	18.2957	33.7719	27.3097	28.9945	23.4892	24.9517				10.9314	21.1137	31.382	17.5647	17.4036	11.4546	11.0025	11.6146	30.874	20.0554
11.0046	21.4346	23.1968	21.4825	18.2569	33.7161	27.3499	29.0725	23.4348	24.9641				11.0046	21.1825	31.4179	17.4915	17.3303	11.4387	11.0263	11.5948	30.8008	20.0379
11.0779	21.4773	23.2634	21.5152	18.2378	33.682	27.3656	29.1494	23.4302	24.9747				11.0779	21.2607	31.3446	17.5209	17.3383	11.4119	11.1436	11.5788	30.7276	20.0317
11.1511	21.47	23.2764	21.585	18.2136	33.6337	27.4053	29.1636	23.3994	24.9802				11.1511	21.3283	31.2714	17.5501	17.3459	11.3521	11.1303	11.5219	30.6543	20.006
11.2244	21.4913	23.3287	21.6358	18.1943	33.6434	27.4205	29.1994	23.3625	24.9968				11.2244	21.255	31.2526	17.6805	17.4339	11.4024	11.1049	11.4649	30.5811	20.0009
11.2976	21.5247	23.3478	21.6764	18.2042	33.6035	27.4275	29.2375	23.3641	25.0256				11.2976	21.322	31.288	17.7085	17.4409	11.4916	11.115	11.408	30.5078	20.0091
11.3709	21.5332	23.3929	21.6692	18.1846	33.5812	27.4263	29.292	23.3097	25.0409				11.3709	21.2487	31.2689	17.8367	17.6071	11.5187	11.0893	11.3754	30.4346	20.0132
11.4441	21.5292	23.4245	21.7941	18.126	33.5325	27.4968	29.3216	23.2927	25.0617				11.4441	21.4674	31.2498	17.8637	17.7714	11.485	11.0754	11.3347	30.3613	20.0387
11.5173	21.5743	23.4231	21.8238	18.0917	33.4758	27.5509	29.3738	23.2639	25.0635				11.5173	21.3942	31.2307	17.8904	17.6981	11.5028	11.0848	11.3101	30.2881	20.0062
11.5906	21.627	23.4281	21.8074	18.0816	33.4453	27.6046	29.4284	23.2154	25.0795				11.5906	21.6113	31.1575	17.8171	17.6249	11.4689	11.1058	11.2935	30.2926	20.0011
11.6638	21.6548	23.4914	21.8196	18.0569	33.4126	27.65	29.4581	23.2121	25.0909				11.6638	21.6752	31.1382	17.7439	17.6304	11.4873	11.1146	11.2768	30.2194	19.9851
11.7371	21.6701	23.5218	21.8583	18.0175	33.3652	27.6793	29.4659	23.1893	25.0913				11.7371	21.7385	31.1189	17.6706	17.7921	11.553	11.1465	11.3001	30.1461	19.9974
11.8103	21.6938	23.5584	21.9332	17.983	33.343	27.7083	29.5083	23.1658	25.1065				11.8103	21.8013	31.0996	17.5974	17.7968	11.5811	11.143	11.2589	30.0729	19.9789
11.8835	21.721	23.6268	21.9706	17.9535	33.3535	27.69	29.5456	23.136	25.1131				11.8835	21.7281	31.1339	17.6237	17.7236	11.5831	11.1393	11.2337	29.9997	19.9528
11.9568	21.7116	23.6434	22.026	17.9285	33.2965	27.7968	29.5965	23.102	25.1206				11.9568	21.7974	31.0606	17.5505	17.7281	11.595	11.1355	11.2244	29.9264	19.9275
12.03	21.7147	23.6661	22.0718	17.8986	33.2485	27.8172	29.6156	23.0842	25.1345				12.03	21.7242	31.0947	17.4772	17.8097	11.6299	11.1429	11.1671	29.8532	19.9093
12.1033	21.7255	23.7523	22.0989	17.8494	33.1834	27.8839	29.606	23.0595	25.1348				12.1033	21.7859	31.075	17.5032	17.8135	11.6586	11.1271	11.1416	29.7799	19.9025
12.1765	21.7843	23.8061	22.1001	17.8146	33.1797	27.9425	29.6361	23.0515	25.15				12.1765	21.9809	31.0018	17.5288	17.8172	11.6668	11.1455	11.1319	29.7067	19.907
12.2498	21.7782	23.7899	22.1539	17.8233	33.182	27.9852	29.6579	23.008	25.1629				12.2498	22.041	31.0354	17.4556	17.8207	11.6568	11.1179	11.1537	29.6335	19.8973
12.323	21.7956	23.8178	22.1983	17.7982	33.1521	28.0275	29.6973	22.9823	25.1759				12.323	22.1174	30.9622	17.3823	17.7474	11.6883	11.0675	11.1357	29.5602	19.8609
12.3962	21.809	23.8643	22.2422	17.7632	33.0957	28.1002	29.7234	22.9581	25.1767				12.3962	22.1764	30.8889	17.4077	17.6742	11.7501	11.0511	11.0782	29.487	19.8359
12.4695	21.8259	23.8603	22.3664	17.7329	33.0486	28.1647	29.7601	22.928	25.1808				12.4695	22.2349	30.8157	17.6281	17.7538	11.7744	11.1365	11.0443	29.4137	19.8594
12.5427	21.847	23.856	22.4276	17.674	32.9924	28.244	29.7661	22.9193	25.2005				12.5427	22.1617	30.7958	17.5549	17.6806	11.7385	11.1422	11.0339	29.3405	19.8115
12.616	21.8526	23.9079	22.4435	17.6448	32.9366	28.2696	29.8021	22.9005	25.2085				12.616	22.2466	30.7225	17.5789	17.7595	11.7398	11.1363	10.9999	29.2673	19.8054
12.6892	21.8729	23.9408	22.424	17.6053	32.8979	28.3405	29.7941	22.9005	25.2195				12.6892	22.1734	30.7558	17.5056	17.762	11.7807	11.1508	10.9657	29.194	19.7813
12.7624	21.8579	23.9671	22.4484	17.5748	32.8494	28.4108	29.816	22.8698	25.2298				12.7624	22.5479	30.7357	17.4324	17.6887	11.7866	11.1222	10.9471	29.1208	19.7941
12.8357	21.8604	24.0055	22.4017	17.5354	32.8105	28.4956	29.8425	22.8504	25.2453				12.8357	22.6619	30.6625	17.3592	17.7665	11.7679	11.1159	10.9207	29.0475	19.7797
12.9089	21.8684	23.988	22.4168	17.5007	32.7717	28.5424	29.8487	22.8316	25.2499				12.9089	22.5886	30.6423	17.4795	17.9184	11.754	11.2089	10.8941	28.9743	19.7894
12.9822	21.888	23.9827	22.4405	17.4427	32.7143	28.5739	29.8484	22.8402	25.2531				12.9822	22.5154	30.5691	17.5026	17.9198	11.7419	11.2239	10.8829	28.901	19.7557
13.0554	21.9033	23.9711	22.4377	17.4325	32.6585	28.6796	29.8281	22.8238	25.2553				13.0554	22.4422	30.5489	17.5254	17.921	11.7419	11.2276	10.8483	28.8278	19.7288
13.1287	21.9504	23.9841	22.4784	17.3923	32.6114	28.7623	29.83	22.793	25.2577				13.1287	22.3689	30.5286	17.5479	17.9221	11.7416	11.1873	10.8292	28.7545	19.6992
13.2019	21.9498	23.9907	22.4414	17.3577	32.5638	28.8001	29.8052	22.7739	25.2598				13.2019	22.4241	30.5082	17.4746	17.997	11.7532	11.2038	10.8022	28.6813	19.6904
13.2752	21.9309	23.9971	22.4206	17.3286	32.4905	28.8377	29.839	22.7893	25.2556				13.2752	22.3508	30.435	17.4968	18.1446	11.8108	11.1633	10.7828	28.6081	19.675
13.3484	21.9343	24.0034	22.4525	17.2956	32.4446	28.8822	29.8208	22.7887	25.2504				13.3484	22.5329	30.4146	17.4236	18.2178	11.7617	11.1337	10.7556	28.5348	19.6734
13.4216	21.9375	24.0156	22.4502	17.2511	32.4245	28.9631	29.8199	22.756	25.2501				13.4216	22.4597	30.3413	17.3503	18.2175	11.8273	11.1148	10.7284	28.4616	19.6313
13.4949	21.9372	24.0033	22.4643	17.2072	32.3682	29.0435	29.8416	22.7559	25.2582				13.4949	22.5135	30.2681	17.3722	18.3621	11.8734	11.1607	10.7163	28.3883	19.6406
13.5681	21.9441	23.9726	22.4604	17.1433	32.3035	29.0505	29.8333	22.7493	25.243				13.5681	22.5668	30.2476	17.299	18.2888	11.8979	11.1845	10.6964	28.3151	19.6166
13.6414	21.9591	23.9783	22.4656	17.1042	32.2564	29.1445	29.8514	22.7295	25.2366				13.6414	22.4935	30.1744	17.5094	18.2156	11.8721	11.2018	10.7068	28.2419	19.5969
13.7146	21.9625	23.9661	22.4965	17.0738	32.1923	29.1656	29.8411	22.6856	25.2343				13.7146	22.6865	30.1012	17.5301	18.2146	11.8818	11.1607	10.6791	28.1686	19.5949
13.7878	21.9532	23.9776	22.4936	17.0201	32.1191	29.2514	29.8237	22.6856	25.2351				13.7878	22.6132	30.0279	17.4569	18.2855	11.8558	11.173	10.674	28.0954	19.5577
13.8611	22.0118	23.9828	22.559	17.0055	32.0631	29.2934	29.8006	22.6704	25.2361				13.8611	22.54	30.0074	17.3836	18.3557	11.8296	11.2349	10.6687	28.0221	19.5339
13.9343	22.0283	23.9939	22.5547	16.989	32.0262	29.2777	29.7772	22.6478	25.2153				13.9343	22.737	29.9341	17.7761	18.4964	11.8385	11.2173	10.6631	27.9489	19.5976
14.0076	22.0526	23.9808	22.5768	16.9651	31.9708	29.305	29.7388	22.6122	25.2201				14.0076	22.9323	29.8609	17.7952	18.4942	11.8354	11.2603	10.5974	27.8757	19.5991
14.0808	22.0544	23.98	22.6328	16.9266	31.9151	29.3606	29.748	22.6061	25.206				14.0808	23.1738	29.7876	17.7219	18.421	11.8206	11.2907	10.5842	27.8024	19.5902
14.154	22.0554	23.9612	22.6958	16.9041	31.8509	29.366	29.7347	22.6052	25.1988				14.154	23.3449	29.7144	17.7407	18.4186	11.7939	11.3058	10.5634	27.7292	19.588
14.2273	22.0456	23.9777	22.6733	16.8886	31.7776	29.3997	29.7176	22.5894	25.2045				14.2273	23.6352	29.6938	17.6675	18.4867	11.7323	11.2743	10.5573	27.6559	19.6026
14.3005	22.0616	23.9701	22.7183	16.8751	31.7044	29.4544	29.6928	22.591	25.1916				14.3005	23.7104	29.6731	17.5942	18.4134	11.7635	11.3053	10.5288	27.5827	19.5827
14.3738	22.0695	23.9446	22.7135	16.8625	31.6311	29.5087	29.6472	22.5405	25.1787				14.3738	23.8767	29.6524	17.521	18.3402	11.8059	11.2841	10.5299	27.5094	19.5746
14.447	22.0862	23.9249	22.7171	16.8183	31.5671	29.5345	29.5982	22.5103	25.1812				14.447	24.16	29.5792	17.4478	18.4777	11.7557	11.3467	10.5011	27.4362	19.5966
14.5203	22.0828	23.9001	22.7475	16.8103	31.5029	29.56	29.5923	22.4746	25.1731				14.5203	24.3226	29.5059	17.6491	18.6139	11.74	11.2969	10.4797	27.363	19.6272
14.5935	22.0682	23.8983	22.7244	16.7777	31.4296	29.5572	29.5948	22.4382	25.159				14.5935	24.2494	29.4852	17.6669	18.5407	11.7438	11.2752	10.4508	27.2897	19.5894
14.6668	22.0482	23.9022	22.7024	16.7367	31.3747	29.5542	29.5788	22.4471	25.1571				14.6668	24.2936	29.4643	17.5936	18.8137	11.7407	11.2534	10.4512	27.2165	19.6021
14.74	22.048	23.9294	22.6553	16.716	31.3014	29.6353	29.556	22.415	25.1372				14.74	24.2203	29.3911	17.6111	18.8779	11.7912	11.2461	10.4147	27.1432	19.5779
14.8132	22.0411	23.9446	22.6849	16.6762	31.2282	29.6529	29.5298	22.3984	25.1163				14.8132	24.2641	29.3178	17.6284	18.9416	11.8214	11.2956	10.4295	27.07	19.5784
14.8865	22.0303	23.9187	22.6459	16.6656	31.1615	29.7122	29.4896	22.3638	25.1044				14.8865	24.1909	29.2446	17.5551	18.8684	11.8273	11.3242	10.3929	26.9967	19.5258
14.9597	22.0189	23.8866	22.6763	16.6106	31.1068	29.7572	29.4769	22.3533	25.0812				14.9597	24.2344	29.1713	17.4819	18.8634	11.8412	11.379	10.3561	26.9235	19.5015
15.033	22.0037	23.8604	22.6553	16.6036	31.0336	29.795	29.4483	22.292	25.0627				15.033	24.2775	29.0981	17.4086	18.9263	11.8467	11.4301	10.3412	26.8503	19.4865
15.1062	22.0104	23.8582	22.6903	16.5748	30.9669	29.8463	29.4092	22.2766	25.0516				15.1062	24.2042	29.0249	17.4256	18.9209	11.8429	11.4272	10.3407	26.777	19.4523
15.1794	22.0209	23.8736	22.6674	16.5474	30.9029	29.8904	29.3667	22.2845	25.0381				15.1794	24.247	28.9516	17.4424	18.9154	11.8144	11.4541	10.3255	26.7038	19.4339
15.2527	22.0018	23.8416	22.6518	16.5123	30.8389	29.9136	29.3435	22.2418	25.0166				15.2527	24.1738	28.8784	17.5484	18.9097	11.8193	11.4009	10.3102	26.6305	19.4049
15.3259	22.0177	23.8383	22.671	16.4939	30.7657	29.9708	29.3217	22.2105	25.0045				15.3259	24.1005	28.8575	17.4751	18.9713	11.8145	11.3676	10.3019	26.5573	19.3732
15.3992	22.02	23.835	22.6696	16.4593	30.699	29.9935	29.2915	22.1862	24.9795				15.3992	24.0273	28.7842	17.4019	18.898	11.7857	11.4237	10.3294	26.484	19.326
15.4724	22.0226	23.8199	22.6701	16.4436	30.6258	30.0228	29.2705	22.1353	24.9713				15.4724	24.207	28.711	17.4179	18.892	11.8313	11.4397	10.3136	26.4108	19.3332
15.5457	22.0161	23.8163	22.6554	16.3947	30.5526	30.011	29.2408	22.157	24.9605				15.5457	24.1338	28.6377	17.4337	18.8187	11.8762	11.4751	10.2976	26.3376	19.2977
15.6189	21.9965	23.79	22.6829	16.3616	30.4793	30.0059	29.2187	22.1138	24.9345				15.6189	24.0606	28.6168	17.4492	18.8126	11.8689	11.4609	10.2672	26.2643	19.2677
15.6921	21.9881	23.763	22.7173	16.3207	30.4061	30.0279	29.1705	22.0971	24.9268				15.6921	23.9873	28.5435	17.3759	18.8062	11.8614	11.5286	10.2582	26.1911	19.2288
15.7654	21.9932	23.7424	22.7022	16.2874	30.3328	30.1309	29.129	22.0625	24.9093				15.7654	23.9141	28.4703	17.3912	18.733	11.856	11.5823	10.2134	26.1178	19.1876
15.8386	21.9926	23.7385	22.6969	16.2384	30.2661	30.1456	29.0875	22.0246	24.8906				15.8386	23.8408	28.397	17.318	18.6598	11.8701	11.5771	10.1899	26.0446	19.1341
15.9119	22.0222	23.7344	22.6895	16.2199	30.1929	30.1871	29.0643	22.0034	24.8687				15.9119	24.0384	28.4282	17.2447	18.5865	11.8404	11.5621	10.1592	25.9714	19.1301
15.9851	22.0198	23.7474	22.6762	16.1619	30.1262	30.2283	29.0522	21.9732	24.8435				15.9851	24.1091	28.3549	17.1715	18.5133	11.8323	11.5856	10.164	25.8981	19.1006
16.0584	21.9925	23.7144	22.6352	16.1317	30.053	30.2893	29.0247	21.9353	24.823				16.0584	24.2353	28.3338	17.0983	18.5068	11.7916	11.6087	10.1261	25.8249	19.0884
16.1316	21.9832	23.7285	22.628	16.0952	29.9863	30.2763	28.9754	21.9226	24.8099				16.1316	24.1621	28.2605	17.025	18.5003	11.8481	11.6028	10.1093	25.7516	19.0481
16.2048	21.9487	23.7125	22.6762	16.0792	29.9197	30.2967	28.9325	21.9114	24.7859				16.2048	24.0888	28.1873	17.0401	18.4961	11.9013	11.6254	10.0923	25.6784	19.0209
16.2781	21.9255	23.7364	22.6715	16.0443	29.8464	30.3103	28.8904	21.8975	24.7755				16.2781	24.3543	28.114	16.9668	18.5556	11.871	11.6285	10.1039	25.6051	19.0326
16.3513	21.8944	23.7202	22.6387	16.0185	29.7797	30.2837	28.8538	21.8966	24.7602				16.3513	24.5281	28.0408	17.0694	18.6145	11.8513	11.6315	10.1006	25.5319	19.0515
16.4246	21.8703	23.7323	22.5998	15.9694	29.7065	30.297	28.7951	21.8453	24.7348				16.4246	24.4549	27.9676	17.0838	18.673	11.8422	11.652	10.0907	25.4586	19.0265
16.4978	21.8575	23.7159	22.5759	15.9665	29.6464	30.3167	28.7589	21.8241	24.711				16.4978	24.4932	27.8943	17.1851	18.5998	11.8329	11.6646	10.1011	25.3854	19.0126
16.571	21.8653	23.6881	22.5426	15.911	29.5732	30.3231	28.717	21.7858	24.6951				16.571	24.5313	27.8211	17.2854	18.5922	11.8554	11.6575	10.0767	25.3122	19.0048
16.6443	21.8515	23.6375	22.5252	15.8743	29.5065	30.2896	28.6504	21.7938	24.675				16.6443	24.5691	27.7999	17.2122	18.65	11.814	11.669	10.0385	25.2389	18.9869
16.7175	21.8521	23.5869	22.4954	15.8252	29.4333	30.2891	28.6141	21.7716	24.6442				16.7175	24.4958	27.7266	17.3116	18.642	11.8255	11.6452	10.0275	25.1657	18.9614
16.7908	21.8599	23.5768	22.5149	15.775	29.36	30.2951	28.5646	21.7911	24.6105				16.7908	24.4226	27.6534	17.2384	18.634	11.8261	11.6656	10.0164	25.0924	18.9187
16.864	21.8671	23.5939	22.4831	15.7239	29.2868	30.301	28.5059	21.742	24.5904				16.864	24.3493	27.5801	17.1652	18.6908	11.8371	11.6578	10.0121	25.0192	18.8831
16.9373	21.8528	23.6167	22.4509	15.6772	29.2201	30.3265	28.465	21.7417	24.5584				16.9373	24.2761	27.5069	17.2638	18.6824	11.8269	11.7168	10.0076	24.946	18.8642
17.0105	21.8246	23.6053	22.4184	15.6304	29.1469	30.3189	28.4018	21.7197	24.5221				17.0105	24.3136	27.4856	17.1905	18.6091	11.8061	11.764	10.017	24.8727	18.8401
17.0837	21.8179	23.5893	22.361	15.589	29.0736	30.3309	28.3632	21.7185	24.4892				17.0837	24.2403	27.4643	17.1173	18.5359	11.8269	11.7874	9.97809	24.7995	18.7972
17.157	21.8237	23.5554	22.3471	15.5466	29.0069	30.3559	28.2967	21.7162	24.4719				17.157	24.1671	27.4429	17.044	18.5274	11.8267	11.8194	9.94614	24.7262	18.7619
17.2302	21.8023	23.5494	22.3291	15.4998	28.9402	30.3415	28.2792	21.694	24.4424				17.2302	24.2596	27.4214	16.9708	18.4541	11.847	11.847	9.95557	24.653	18.748
17.3035	21.7845	23.5156	22.3034	15.476	28.867	30.3074	28.2271	21.6763	24.4233				17.3035	24.4299	27.3482	16.9831	18.3809	11.8773	11.8663	9.92707	24.5798	18.7442
17.3767	21.7628	23.5154	22.2695	15.4555	28.7938	30.2863	28.1886	21.6566	24.3872				17.3767	24.3566	27.275	16.9099	18.3722	11.8454	11.8503	9.92215	24.5065	18.6953
17.45	21.7376	23.4812	22.2543	15.4086	28.7271	30.2717	28.15	21.6625	24.3591				17.45	24.2834	27.2534	16.922	18.3635	11.834	11.8524	9.9181	24.4333	18.6686
17.5232	21.7109	23.4863	22.2384	15.3758	28.667	30.2636	28.0934	21.6388	24.3343				17.5232	24.2101	27.1802	16.934	18.2903	11.8123	11.8336	9.92256	24.36	18.6235
17.5964	21.7141	23.452	22.2383	15.3157	28.6069	30.2488	28.0446	21.6277	24.3075				17.5964	24.2462	27.107	16.8607	18.2814	11.7904	11.818	9.86277	24.2868	18.5864
17.6697	21.6772	23.4177	22.268	15.2644	28.5402	30.221	27.9916	21.5895	24.2712				17.6697	24.3306	27.0337	16.8724	18.2081	11.7787	11.8824	9.85672	24.2135	18.5727
17.7429	21.6624	23.3834	22.2626	15.2263	28.48	30.1996	27.9495	21.5807	24.2414				17.7429	24.6206	26.9605	16.7992	18.1349	11.7567	11.9012	9.82419	24.1403	18.5708
17.8162	21.6622	23.3661	22.2299	15.1836	28.4199	30.1976	27.8929	21.5703	24.2114				17.8162	24.655	26.8872	16.8107	18.2541	11.7447	11.956	9.79781	24.067	18.571
17.8894	21.6389	23.3372	22.2157	15.1322	28.3532	30.1955	27.8375	21.5795	24.1834				17.8894	24.5818	26.814	16.7375	18.2448	11.7734	11.9568	9.758	23.9938	18.5268
17.9627	21.6208	23.3137	22.1425	15.0851	28.2865	30.1869	27.7975	21.5618	24.1548				17.9627	24.5086	26.7407	16.7488	18.3626	11.8219	11.9511	9.72481	23.9206	18.5105
18.0359	21.6127	23.2682	22.1091	15.0467	28.2264	30.1588	27.742	21.5725	24.1194				18.0359	24.4353	26.6675	16.7599	18.3529	11.8296	11.9695	9.71351	23.8473	18.4786
18.1091	21.6091	23.2502	22.068	15.0257	28.1663	30.1178	27.6787	21.5678	24.0905				18.1091	24.4695	26.5943	16.7707	18.343	11.8673	11.9432	9.70071	23.7741	18.4609
18.1824	21.6047	23.2383	22.0337	15.0133	28.093	30.0703	27.6254	21.5408	24.0623				18.1824	24.5335	26.521	16.6975	18.3962	11.845	11.9431	9.66065	23.7008	18.4394
18.2556	21.5955	23.2091	22.0014	14.9791	28.0263	30.0357	27.5721	21.5012	24.0328				18.2556	24.7122	26.4994	16.7082	18.5117	11.832	11.9837	9.63182	23.6276	18.4668
18.3289	21.5874	23.1968	21.9592	14.9362	27.9662	29.9946	27.5155	21.4809	23.996				18.3289	24.7452	26.4957	16.8022	18.4385	11.8389	12.0038	9.60625	23.5544	18.4619
18.4021	21.5854	23.1734	21.9474	14.889	27.8995	29.9856	27.4588	21.5006	23.9626				18.4021	24.6719	26.4225	16.8954	18.3652	11.8555	12.0121	9.59267	23.4811	18.4317
18.4753	21.5609	23.1386	21.8896	14.8503	27.8393	29.9252	27.4054	21.5019	23.9292				18.4753	24.8103	26.4008	16.9051	18.3547	11.842	12.023	9.56558	23.4079	18.4343
18.5486	21.5432	23.127	21.8567	14.803	27.7726	29.8905	27.3455	21.4639	23.8942				18.5486	24.7371	26.5331	16.9972	18.3441	11.8792	12.0396	9.53183	23.3346	18.4444
18.6218	21.5328	23.1424	21.8157	14.7479	27.706	29.8557	27.2888	21.4701	23.8558				18.6218	24.7693	26.4598	17.0884	18.2709	11.8852	12.0272	9.50459	23.2614	18.4251
18.6951	21.5178	23.1183	21.8048	14.6876	27.6327	29.8017	27.2288	21.4578	23.8194				18.6951	24.6961	26.4378	17.0152	18.3848	11.9123	12.0493	9.47094	23.1882	18.4071
18.7683	21.4981	23.0945	21.8305	14.6673	27.566	29.7541	27.1788	21.4354	23.794				18.7683	24.6228	26.4669	17.0239	18.3116	11.9472	12.0307	9.46372	23.1149	18.3823
18.8416	21.4785	23.0649	21.8278	14.6458	27.5058	29.7385	27.1187	21.4413	23.7517				18.8416	24.5496	26.4447	16.9507	18.3006	11.9721	12.0378	9.43623	23.0417	18.3474
18.9148	21.4797	23.0298	21.8064	14.6069	27.4457	29.678	27.0654	21.4325	23.7124				18.9148	24.4764	26.4734	16.9592	18.2273	11.9673	12.042	9.42171	22.9684	18.3202
18.988	21.4718	23.0229	21.7754	14.5895	27.3724	29.6367	27.0021	21.4266	23.6812				18.988	24.4031	26.4002	16.886	18.1541	11.9818	12.0884	9.38568	22.8952	18.272
19.0613	21.4637	23.0265	21.7538	14.56	27.3123	29.589	26.9453	21.4208	23.6415				19.0613	24.4351	26.327	16.8943	18.0808	11.9572	12.1287	9.37592	22.8219	18.2467
19.1345	21.4498	23.0139	21.7036	14.5084	27.2586	29.5605	26.8919	21.4225	23.6116				19.1345	24.4971	26.3046	17.0648	18.0697	11.952	12.1492	9.37442	22.7487	18.2618
19.2078	21.4338	22.9894	21.6685	14.4608	27.1854	29.5	26.8253	21.4129	23.5849				19.2078	24.4239	26.2314	17.0724	18.0584	12.0239	12.1609	9.32708	22.6755	18.2324
19.281	21.4252	22.9379	21.6192	14.4226	27.1187	29.4332	26.7686	21.3919	23.5488				19.281	24.3507	26.1581	16.9992	18.0471	12.0568	12.1726	9.30674	22.6022	18.1918
19.3543	21.4302	22.9204	21.5888	14.3921	27.065	29.3982	26.7119	21.4381	23.516				19.3543	24.382	26.1865	16.926	18.0973	12.0828	12.1407	9.30447	22.529	18.1863
19.4275	21.3957	22.9083	21.5232	14.3585	27.0049	29.3568	26.6452	21.394	23.4862				19.4275	24.3088	26.1133	16.9334	18.0241	12.0575	12.1279	9.28273	22.4557	18.1389
19.5007	21.3896	22.8955	21.4957	14.3117	26.9447	29.3345	26.5786	21.3677	23.4531				19.5007	24.2355	26.04	16.8602	17.9508	12.0608	12.1316	9.26824	22.3825	18.0873
19.574	21.3802	22.85	21.4803	14.2685	26.8845	29.2676	26.5251	21.3437	23.4101				19.574	24.1623	25.9668	16.9477	18.0007	12.1433	12.1255	9.22707	22.3092	18.0753
19.6472	21.3639	22.8426	21.4834	14.2251	26.8178	29.1944	26.4585	21.2992	23.3639				19.6472	24.0891	25.9443	16.8745	17.9274	12.1271	12.1361	9.19868	22.236	18.0288
19.7205	21.3625	22.8298	21.4537	14.1699	26.751	29.1466	26.415	21.2891	23.3408				19.7205	24.1618	25.871	16.9614	17.9768	12.0728	12.1228	9.19032	22.1628	18.0261
19.7937	21.3585	22.7999	21.4184	14.136	26.7039	29.1242	26.3648	21.2793	23.2953				19.7937	24.0885	25.7978	16.968	17.9648	12.0961	12.1772	9.16813	22.0895	17.9986
19.8669	21.3355	22.7892	21.3982	14.0883	26.6502	29.1017	26.3014	21.2563	23.2612				19.8669	24.2965	25.7245	16.9744	17.8915	12.166	12.1788	9.17893	22.0163	18.007
19.9402	21.3144	22.7672	21.3555	14.0541	26.577	29.0412	26.2414	21.2249	23.2202				19.9402	24.2232	25.6513	17.0599	18.0013	12.1961	12.1889	9.13822	21.943	17.9989
20.0134	21.3228	22.8035	21.314	14.0023	26.5298	28.9806	26.1846	21.2212	23.1793				20.0134	24.2841	25.6287	16.9866	18.0495	12.1985	12.1818	9.07182	21.8698	17.9838
20.0867	21.3193	22.7592	21.2513	13.9726	26.4826	28.92	26.1344	21.1805	23.1452				20.0867	24.3577	25.5555	17.1502	17.9763	12.2765	12.2093	9.05893	21.7965	17.9932
20.1599	21.2962	22.7569	21.1857	13.9458	26.4223	28.8722	26.0776	21.1576	23.1156				20.1599	24.2844	25.5328	17.1556	17.9031	12.2624	12.2183	9.07573	21.7233	17.9607
20.2331	21.2698	22.7374	21.1591	13.9245	26.3556	28.8243	26.0241	21.1191	23.0823				20.2331	24.3139	25.6111	17.0824	17.8298	12.2839	12.2037	9.06609	21.6501	17.9476
20.3064	21.2429	22.6961	21.1331	13.8902	26.3149	28.7764	25.9805	21.0744	23.0377				20.3064	24.3685	25.5883	17.0091	17.8777	12.3788	12.1918	8.99915	21.5768	17.9409
20.3796	21.2022	22.6759	21.1145	13.859	26.2547	28.7095	25.9269	21.082	23.0097				20.3796	24.2952	25.5653	17.0143	17.9252	12.3977	12.1922	8.97048	21.5036	17.9218
20.4529	21.1994	22.6617	21.0638	13.8489	26.1879	28.6679	25.8701	21.0618	22.9663				20.4529	24.4775	25.4921	17.0975	17.8519	12.4281	12.195	8.96636	21.4303	17.9307
20.5261	21.1694	22.6534	21.0357	13.8222	26.1342	28.6136	25.8067	21.0383	22.9271				20.5261	24.6505	25.4189	17.1022	17.7787	12.4189	12.1631	8.91194	21.3571	17.9163
20.5994	21.1395	22.6225	20.9937	13.7867	26.0804	28.572	25.7499	21.0066	22.8882				20.5994	24.5772	25.3959	17.1844	17.8258	12.3875	12.1549	8.90281	21.2839	17.9021
20.6726	21.1695	22.5973	20.9492	13.7515	26.0136	28.505	25.6799	20.9738	22.8494				20.6726	24.504	25.3227	17.1886	17.8726	12.3815	12.1222	8.85565	21.2106	17.8674
20.7459	21.1561	22.5835	20.9258	13.7159	25.9534	28.4507	25.6329	20.954	22.8125				20.7459	24.5495	25.2494	17.3469	17.8592	12.4193	12.0814	8.80116	21.1374	17.8647
20.8191	21.1685	22.5366	20.8676	13.7095	25.8996	28.3838	25.5728	20.9142	22.778				20.8191	24.4763	25.1762	17.4272	17.7859	12.4459	12.0891	8.77222	21.0641	17.8338
20.8923	21.1954	22.5161	20.8373	13.6696	25.8329	28.3169	25.5291	20.9215	22.7407				20.8923	24.403	25.1029	17.5068	17.7724	12.4813	12.0966	8.76166	21.0609	17.8226
20.9656	21.1763	22.4776	20.803	13.6308	25.7596	28.25	25.4755	20.8913	22.6997				20.9656	24.8426	25.0799	17.5098	17.7589	12.4983	12.1125	8.73349	20.9876	17.8728
21.0388	21.1517	22.4369	20.7522	13.596	25.6929	28.202	25.4154	20.8905	22.6592				21.0388	24.7694	25.0067	17.6644	17.6856	12.5421	12.0875	8.70592	20.9144	17.8498
21.1121	21.1456	22.401	20.7238	13.5685	25.6391	28.1287	25.3552	20.8595	22.6248				21.1121	24.6961	24.9334	17.6668	17.7909	12.5733	12.1125	8.69021	20.8412	17.8354
21.1853	21.1368	22.3656	20.673	13.5576	25.5723	28.0555	25.2983	20.8464	22.5829				21.1853	24.6229	24.8602	17.5935	17.7176	12.5481	12.0953	8.66753	20.8378	17.7875
21.2585	21.126	22.3291	20.6241	13.5273	25.512	27.9949	25.2415	20.8473	22.5522				21.2585	24.5496	24.787	17.5958	17.7037	12.5968	12.0779	8.63239	20.7646	17.7538
21.3318	21.1129	22.2978	20.5836	13.4995	25.4453	27.9406	25.2075	20.8133	22.5067				21.3318	24.6937	24.7137	17.5225	17.8078	12.6243	12.0923	8.60236	20.6913	17.7593
21.405	21.0873	22.2727	20.5402	13.4553	25.3785	27.8799	25.1506	20.8224	22.4648				21.405	24.6204	24.6405	17.4493	17.8524	12.6162	12.0906	8.57923	20.6181	17.7203
21.4783	21.0564	22.2418	20.4912	13.4208	25.3182	27.8193	25.1133	20.7943	22.4238				21.4783	24.6464	24.5672	17.6016	17.7792	12.6138	12.0967	8.54291	20.5449	17.7094
21.5515	21.0458	22.2104	20.4254	13.4053	25.258	27.7586	25.0629	20.7565	22.3823				21.5515	24.8053	24.494	17.6033	17.7647	12.6553	12.0868	8.50736	20.4716	17.71
21.6248	21.0415	22.175	20.3866	13.3826	25.2171	27.7169	25.0255	20.755	22.343				21.6248	24.732	24.4709	17.6048	17.8087	12.6858	12.0854	8.48992	20.4682	17.7017
21.698	21.0595	22.1443	20.3603	13.3588	25.1568	27.6563	24.9718	20.7486	22.3043				21.698	24.6588	24.3977	17.6062	17.7355	12.7015	12.0831	8.449	20.3949	17.6581
21.7712	21.0467	22.118	20.3391	13.3307	25.09	27.5893	24.9116	20.7397	22.2642				21.7712	24.7386	24.3244	17.6074	17.6623	12.7333	12.0806	8.46326	20.3217	17.6441
21.8445	21.0396	22.0708	20.2896	13.316	25.0556	27.5287	24.8612	20.7158	22.2219				21.8445	24.6653	24.3013	17.5342	17.6475	12.7386	12.0858	8.43273	20.2484	17.6066
21.9177	21.0439	22.0131	20.2656	13.2691	24.9888	27.468	24.8238	20.689	22.179				21.9177	24.5921	24.2781	17.461	17.6327	12.7785	12.0949	8.39635	20.1752	17.5728
21.991	21.0291	21.9766	20.2146	13.2654	24.9285	27.4136	24.7635	20.6613	22.1503				21.991	24.5188	24.2549	17.4621	17.6178	12.7754	12.1006	8.3544	20.1716	17.5519
22.0642	21.0108	21.9348	20.1666	13.2412	24.881	27.3593	24.7033	20.6749	22.1183				22.0642	24.5955	24.1817	17.5371	17.5446	12.8061	12.0819	8.31887	20.0983	17.5401
22.1375	21.0029	21.916	20.1664	13.1965	24.8336	27.3049	24.6593	20.6252	22.0803				22.1375	24.7178	24.1584	17.6133	17.5296	12.8451	12.102	8.26992	20.0251	17.5537
22.2107	20.9868	21.8903	20.1153	13.1652	24.7733	27.2505	24.6089	20.6293	22.0431				22.2107	24.7608	24.0851	17.6137	17.5145	12.8606	12.0986	8.24608	19.9519	17.5362
22.2839	20.9587	21.8447	20.0517	13.155	24.7129	27.2024	24.5584	20.6275	22.0028				22.2839	24.6876	24.0119	17.6905	17.4994	12.8397	12.0804	8.24128	19.8786	17.5072
22.3572	20.9438	21.8185	19.9953	13.1224	24.6462	27.1543	24.5111	20.6362	21.9626				22.3572	24.6144	23.9386	17.6905	17.4261	12.8436	12.0845	8.23619	19.8054	17.4664
22.4304	20.9645	21.7825	19.9488	13.0776	24.6051	27.1124	24.4573	20.6189	21.9263				22.4304	24.5411	23.9153	17.6904	17.5267	12.8388	12.1431	8.2478	19.7321	17.4614
22.5037	20.9578	21.7573	19.8977	13.049	24.5384	27.0705	24.4035	20.6103	21.8924				22.5037	24.5916	23.8421	17.6171	17.4534	12.8424	12.116	8.2434	19.6589	17.4264
22.5769	20.9582	21.7208	19.8421	13.0203	24.4651	27.0349	24.3627	20.5845	21.8557				22.5769	24.6252	23.8187	17.5439	17.438	12.8373	12.1195	8.21293	19.5857	17.4035
22.6502	20.9269	21.7101	19.8253	12.9673	24.4305	26.9992	24.3186	20.5915	21.8159				22.6502	24.7717	23.7454	17.5436	17.3647	12.7981	12.1151	8.19584	19.5124	17.3885
22.7234	20.9131	21.6626	19.7667	12.9466	24.3637	26.9447	24.2616	20.6332	21.7796				22.7234	24.965	23.6722	17.5432	17.3491	12.7938	12.1335	8.17219	19.4392	17.3936
22.7966	20.8838	21.611	19.7082	12.9098	24.3162	26.909	24.2078	20.6658	21.7466				22.7966	25.1034	23.599	17.5426	17.2759	12.8746	12.106	8.14671	19.3659	17.3876
22.8699	20.8928	21.5846	19.6525	12.8809	24.2494	26.8795	24.1507	20.6748	21.7104				22.8699	25.0302	23.5257	17.4694	17.2602	12.8857	12.1096	8.13032	19.2927	17.3447
22.9431	20.8879	21.5382	19.594	12.845	24.1955	26.8562	24.0904	20.667	21.6727				22.9431	25.0523	23.5023	17.3961	17.3593	12.9051	12.1232	8.11513	19.289	17.3489
23.0164	20.8883	21.4855	19.5575	12.8241	24.1544	26.8204	24.043	20.6354	21.6453				23.0164	25.1518	23.4788	17.4679	17.4005	12.8991	12.1257	8.07274	19.2852	17.3689
23.0896	20.8662	21.4544	19.5438	12.7881	24.094	26.7659	23.9892	20.6473	21.6093				23.0896	25.1992	23.4055	17.3947	17.3844	12.9299	12.1129	8.07792	19.212	17.3465
23.1628	20.8649	21.4234	19.4779	12.7717	24.0528	26.7362	23.9386	20.6565	21.5738				23.1628	25.27	23.3323	17.4036	17.3681	12.9569	12.1227	8.05273	19.1387	17.337
23.2361	20.8365	21.3942	19.4606	12.7554	23.9924	26.719	23.8879	20.6492	21.5422				23.2361	25.5082	23.259	17.4124	17.2949	12.9587	12.1172	8.03862	19.0655	17.3422
23.3093	20.8012	21.3568	19.4093	12.7568	23.9513	26.6893	23.8244	20.6591	21.5056				23.3093	25.5286	23.2355	17.3392	17.2217	12.9812	12.089	8.03989	19.0615	17.3219
23.3826	20.7914	21.3142	19.3507	12.7594	23.878	26.6844	23.7802	20.686	21.4717				23.3826	25.5489	23.1623	17.2659	17.2054	13.0192	12.0962	8.02966	18.9883	17.2971
23.4558	20.7804	21.241	19.3091	12.7231	23.8369	26.6546	23.736	20.6648	21.4382				23.4558	25.6622	23.089	17.4254	17.189	13.0121	12.0689	7.9957	18.9151	17.3043
23.5291	20.75	21.2196	19.2505	12.6897	23.77	26.6185	23.6821	20.6425	21.4092				23.5291	25.589	23.0654	17.3521	17.2292	12.9802	12.0645	7.94859	18.8418	17.2671
23.6023	20.7348	21.1776	19.2086	12.6781	23.7032	26.6011	23.6314	20.6619	21.3801				23.6023	25.5157	23.0418	17.2789	17.156	12.9482	12.0832	7.91934	18.7686	17.2197
23.6755	20.7146	21.1516	19.15	12.6373	23.6556	26.5897	23.5774	20.6761	21.348				23.6755	25.5355	23.018	17.2056	17.1394	12.9162	12.072	7.91713	18.7645	17.2019
23.7488	20.7055	21.1293	19.1019	12.6116	23.5951	26.5412	23.5203	20.6599	21.3215				23.7488	25.7456	23.0437	17.2755	17.1792	12.8841	12.0524	7.90394	18.6913	17.234
23.822	20.6638	21.1134	19.036	12.5987	23.5347	26.5235	23.4599	20.6623	21.284				23.822	25.7904	23.0199	17.2736	17.1623	12.893	12.0433	7.90779	18.6181	17.2252
23.8953	20.6506	21.1029	19.0185	12.5791	23.4807	26.5058	23.406	20.6434	21.2432				23.8953	25.8493	22.9959	17.2716	17.0891	12.9764	12.0449	7.88664	18.5448	17.2186
23.9685	20.6368	21.0557	18.9526	12.5665	23.4458	26.4757	23.3488	20.6809	21.214				23.9685	25.7761	22.972	17.1983	17.0158	13.0359	12.0545	7.89358	18.4716	17.184
24.0418	20.6254	21.0465	18.9012	12.5496	23.3726	26.4702	23.2949	20.6549	21.1836				24.0418	25.7029	22.8987	17.1251	17.0552	13.0927	12.0296	7.90981	18.3983	17.1533
24.115	20.6176	20.9986	18.8505	12.5404	23.3313	26.4461	23.257	20.6571	21.1468				24.115	25.7477	22.8255	17.0518	17.3178	13.0925	12.0463	7.91685	18.3251	17.166
24.1882	20.5886	20.9608	18.8303	12.545	23.2708	26.4159	23.2126	20.6693	21.1121				24.1882	25.8019	22.7522	16.9786	17.2446	13.0759	12.0379	7.90638	18.2518	17.1316
24.2615	20.5447	20.9229	18.8205	12.5229	23.2103	26.3918	23.1554	20.6912	21.0858				24.2615	25.8397	22.679	16.9053	17.227	13.0673	12.0567	7.91704	18.1786	17.1077
24.3347	20.5332	20.8756	18.7836	12.481	23.1626	26.3615	23.0918	20.7162	21.0571				24.3347	25.9605	22.6058	16.9032	17.1538	13.0505	12.0664	7.90646	18.1054	17.0943
24.408	20.5187	20.8284	18.7248	12.4587	23.0958	26.3556	23.0314	20.7473	21.0257				24.408	26.0087	22.5325	17.0426	17.0805	13.0175	12.0842	7.88326	18.1012	17.0941
24.4812	20.5126	20.8068	18.676	12.4531	23.048	26.3069	22.9774	20.7488	20.998				24.4812	25.9355	22.4593	16.9693	17.1185	13.0451	12.0885	7.88944	18.028	17.0624
24.5544	20.477	20.7708	18.6395	12.4338	23.0003	26.2826	22.917	20.7477	20.971				24.5544	25.9786	22.4353	16.973	17.0453	13.0761	12.0614	7.89858	17.9547	17.0482
24.6277	20.4622	20.7453	18.6118	12.4079	22.9398	26.246	22.8598	20.7573	20.9411				24.6277	25.9053	22.362	16.9769	17.0275	13.0923	12.0743	7.90567	17.8815	17.0189
24.7009	20.4521	20.7079	18.5752	12.3912	22.8793	26.1972	22.8058	20.7569	20.9091				24.7009	25.8321	22.2888	17.0654	17.0097	13.0669	12.0858	7.87417	17.8082	16.9915
24.7742	20.4261	20.6766	18.5019	12.3619	22.8379	26.1362	22.7517	20.7731	20.8782				24.7742	25.7589	22.3138	17.1452	16.9918	13.0672	12.0661	7.86953	17.735	16.9792
24.8474	20.4041	20.6272	18.4792	12.3744	22.771	26.1056	22.6913	20.8038	20.8481				24.8474	25.6856	22.2897	17.2115	16.9738	13.0664	12.0557	7.8425	17.6618	16.9569
24.9206	20.3866	20.5844	18.4523	12.3393	22.7296	26.0385	22.6276	20.812	20.8149				24.9206	25.7425	22.2654	17.1383	16.9558	13.0409	12.1241	7.82684	17.5885	16.9439
24.9939	20.376	20.5572	18.3863	12.307	22.6691	25.9835	22.5736	20.8517	20.7844				24.9939	25.6692	22.1922	17.065	16.9377	13.0269	12.1385	7.82781	17.5153	16.9011
25.0671	20.3443	20.5191	18.3275	12.2862	22.6149	25.9347	22.5259	20.8728	20.7503				25.0671	25.596	22.1679	17.0614	16.8644	13.0487	12.2026	7.77256	17.511	16.8799
25.1404	20.3191	20.4609	18.2923	12.2517	22.5544	25.898	22.4751	20.916	20.7122				25.1404	25.6392	22.0947	17.127	16.7912	13.0149	12.2433	7.76555	17.5066	16.874
25.2136	20.2977	20.4567	18.2435	12.2381	22.5002	25.8795	22.4242	20.9164	20.6845				25.2136	25.6833	22.0704	17.0538	16.773	13.0048	12.2828	7.73673	17.5021	16.865
25.2869	20.2791	20.4139	18.1919	12.2057	22.4714	25.8549	22.3637	20.92	20.6479				25.2869	25.61	21.9971	17.0498	16.7548	12.9832	12.284	7.73984	17.4289	16.8289
25.3601	20.2641	20.3931	18.1258	12.2161	22.3982	25.8303	22.3065	20.9263	20.6141				25.3601	25.8355	21.9239	16.9765	16.7913	12.9887	12.279	7.69528	17.3557	16.8341
25.4334	20.2204	20.3658	18.0941	12.2226	22.3503	25.7813	22.246	20.9555	20.5785				25.4334	25.7623	21.8995	16.9033	16.7728	13.015	12.2754	7.70556	17.2824	16.8018
25.5066	20.2079	20.3311	18.0353	12.2242	22.2898	25.7506	22.2014	20.9654	20.5459				25.5066	25.689	21.8263	16.9682	16.7543	13.0216	12.2944	7.68011	17.2778	16.7853
25.5798	20.1855	20.2825	17.9692	12.1983	22.2165	25.7076	22.1473	20.9886	20.5191				25.5798	25.6158	21.753	16.895	16.7356	13.0132	12.3128	7.68849	17.2046	16.7445
25.6531	20.1359	20.2697	17.9252	12.2063	22.1623	25.6828	22.0964	21.019	20.4871				25.6531	25.6318	21.7286	16.9594	16.717	13.0663	12.3182	7.71929	17.1313	16.7491
25.7263	20.1082	20.239	17.8953	12.2005	22.1144	25.6459	22.0391	21.0775	20.456				25.7263	25.6869	21.6553	16.8862	16.7526	13.0816	12.301	7.7466	17.0581	16.7352
25.7996	20.0783	20.2073	17.8579	12.1976	22.0539	25.609	21.9786	21.0963	20.4265				25.7996	25.7285	21.6309	17.0277	16.7338	13.0962	12.2626	7.74253	16.9848	16.7406
25.8728	20.0291	20.1729	17.799	12.1759	21.9933	25.578	21.9213	21.113	20.3969				25.8728	25.7439	21.655	17.0228	16.7148	13.0694	12.2661	7.74236	16.9801	16.7395
25.946	19.9983	20.1414	17.7472	12.1702	21.9327	25.535	21.8639	21.1323	20.3576				25.946	25.6707	21.5818	16.9496	16.6416	13.0855	12.2965	7.75861	16.9753	16.7054
26.0193	19.9855	20.1413	17.6883	12.14	21.8721	25.4979	21.8193	21.1131	20.332				26.0193	25.5974	21.5085	16.9446	16.6225	13.1042	12.2797	7.78635	16.9021	16.6742
26.0925	19.9579	20.0985	17.6325	12.1391	21.7989	25.4609	21.7715	21.1358	20.3089				26.0925	25.7246	21.4353	16.9395	16.6034	13.1279	12.2624	7.80373	16.8971	16.6816
26.1658	19.9491	20.0883	17.596	12.1286	21.732	25.4479	21.7205	21.1667	20.2778				26.1658	25.847	21.362	16.9343	16.5302	13.0898	12.2584	7.813	16.8921	16.675
26.239	19.9048	20.0686	17.5679	12.1423	21.6777	25.4228	21.6695	21.2013	20.2404				26.239	25.888	21.2888	16.861	16.457	13.1213	12.2617	7.81405	16.8189	16.647
26.3123	19.9148	20.0553	17.5303	12.1635	21.6171	25.3797	21.6312	21.2063	20.2069				26.3123	25.8147	21.2156	16.7878	16.4378	13.1525	12.2575	7.84029	16.7456	16.6101
26.3855	19.9042	20.0292	17.4879	12.1875	21.5439	25.3365	21.5675	21.2197	20.1737				26.3855	25.869	21.1423	16.7145	16.5264	13.1675	12.2531	7.85448	16.7405	16.6115
26.4587	19.8801	20.0036	17.4146	12.2185	21.4706	25.2993	21.5069	21.2328	20.14				26.4587	26.0349	21.1177	16.8447	16.4531	13.1834	12.2449	7.8302	16.7352	16.6378
26.532	19.8454	19.9599	17.3556	12.2221	21.41	25.268	21.4527	21.269	20.1189				26.532	25.9617	21.0445	16.9066	16.3799	13.2005	12.2608	7.8494	16.662	16.611
26.6052	19.8032	19.9483	17.2966	12.2286	21.3431	25.2188	21.4048	21.2867	20.0961				26.6052	25.8885	20.9712	16.9007	16.4142	13.2158	12.297	7.84525	16.6566	16.5974
26.6785	19.775	19.9473	17.2803	12.2501	21.2699	25.1755	21.3538	21.2882	20.0751				26.6785	26.2036	20.9465	16.9619	16.341	13.2543	12.2994	7.8728	16.5834	16.6385
26.7517	19.7342	19.9223	17.2427	12.2326	21.2219	25.1622	21.3154	21.3089	20.0458				26.7517	26.1303	20.8733	16.9557	16.4286	13.3019	12.2739	7.89262	16.5779	16.6306
26.825	19.6967	19.9047	17.2224	12.221	21.1487	25.1368	21.2801	21.3169	20.0131				26.825	26.1782	20.8486	16.8825	16.4622	13.3052	12.2551	7.91935	16.5047	16.6209
26.8982	19.6948	19.8731	17.1847	12.225	21.0754	25.0756	21.2195	21.3104	19.982				26.8982	26.1912	20.8238	16.9431	16.4956	13.3661	12.2498	7.87921	16.5667	16.6408
26.9714	19.6752	19.8559	17.1256	12.1979	21.0022	25.0322	21.1589	21.3227	19.9494				26.9714	26.2522	20.799	16.8699	16.5818	13.4189	12.2467	7.89098	16.6282	16.6624
27.0447	19.6474	19.8468	17.0666	12.1826	20.9416	24.9948	21.1015	21.3297	19.9241				27.0447	26.179	20.7257	16.7966	16.5086	13.4549	12.2225	7.86121	16.555	16.6115
27.1179	19.6457	19.821	17.0288	12.214	20.881	24.9514	21.0377	21.3357	19.8991				27.1179	26.3634	20.8028	16.7234	16.5413	13.4931	12.2241	7.86681	16.6162	16.6575
27.1912	19.6211	19.8336	16.9709	12.2387	20.8077	24.914	20.9992	21.3486	19.8719				27.1912	26.2901	20.7296	16.7169	16.4681	13.5292	12.1982	7.8699	16.61	16.6265
27.2644	19.5819	19.8112	16.926	12.2306	20.7408	24.8885	20.9449	21.348	19.837				27.2644	26.2169	20.6564	16.7103	16.3948	13.5943	12.1726	7.86241	16.6037	16.5978
27.3377	19.5397	19.7953	16.8669	12.2639	20.6676	24.8331	20.9127	21.3118	19.8007				27.3377	26.2612	20.5831	16.7036	16.5854	13.5658	12.1532	7.84509	16.5972	16.6091
27.4109	19.5049	19.7753	16.8149	12.2629	20.6007	24.7718	20.8678	21.3264	19.7679				27.4109	26.2996	20.5099	16.6304	16.5122	13.5294	12.1136	7.85175	16.524	16.569
27.4841	19.4627	19.7339	16.7705	12.2699	20.5274	24.7402	20.8103	21.3367	19.7418				27.4841	26.4498	20.5812	16.5572	16.4915	13.5517	12.088	7.85661	16.5175	16.5889
27.5574	19.4056	19.7072	16.6972	12.2771	20.4668	24.7027	20.7592	21.3545	19.7181				27.5574	26.6127	20.556	16.4839	16.4708	13.5445	12.0684	7.84435	16.4443	16.5849
27.6306	19.3766	19.6842	16.646	12.3169	20.3936	24.6473	20.7142	21.4021	19.6849				27.6306	26.5395	20.5308	16.4772	16.5547	13.5238	12.0488	7.87322	16.371	16.5685
27.7039	19.3382	19.6789	16.5875	12.3236	20.3266	24.5859	20.6725	21.3765	19.6481				27.7039	26.5506	20.4576	16.4703	16.5338	13.5458	12.0689	7.88535	16.3644	16.5614
27.7771	19.3191	19.6421	16.5501	12.3475	20.2597	24.5305	20.6118	21.4078	19.6139				27.7771	26.6132	20.3843	16.5295	16.5649	13.5401	12.0591	7.89334	16.2912	16.5617
27.8503	19.3172	19.5981	16.5051	12.3801	20.1864	24.4988	20.5449	21.4155	19.579				27.8503	26.54	20.4551	16.4562	16.5437	13.5743	12.0792	7.87916	16.3509	16.56
27.9236	19.2792	19.5676	16.4781	12.375	20.1132	24.4434	20.4967	21.4238	19.5433				27.9236	26.6824	20.3819	16.449	16.7817	13.572	12.0595	7.85462	16.2777	16.5864
27.9968	19.2373	19.53	16.426	12.3841	20.04	24.388	20.4455	21.4378	19.5182				27.9968	26.6092	20.3086	16.4418	16.8633	13.6093	12.0731	7.85449	16.337	16.5873
28.0701	19.2006	19.5033	16.3739	12.402	19.973	24.3266	20.3942	21.4371	19.4807				28.0701	26.5359	20.2354	16.3685	16.893	13.6054	12.0926	7.88243	16.2637	16.5556
28.1433	19.1512	19.4648	16.3147	12.4157	19.9061	24.2711	20.3461	21.4333	19.4517				28.1433	26.4627	20.21	16.2953	16.8711	13.6328	12.0922	7.88554	16.2566	16.5311
28.2166	19.0889	19.4456	16.2984	12.4018	19.8329	24.2038	20.2917	21.4627	19.4227				28.2166	26.3894	20.1367	16.2971	16.7979	13.6372	12.0783	7.89157	16.1834	16.4908
28.2898	19.0606	19.4192	16.2322	12.408	19.7596	24.1425	20.2404	21.4575	19.3882				28.2898	26.3999	20.0635	16.2238	16.7247	13.6621	12.0667	7.87169	16.308	16.4787
28.363	19.0278	19.3885	16.173	12.4305	19.6927	24.087	20.1828	21.4569	19.3512				28.363	26.3267	20.038	16.1506	16.754	13.6839	12.09	7.86555	16.2347	16.4536
28.4363	18.9877	19.3428	16.1217	12.4457	19.6257	24.0375	20.1441	21.4703	19.3153				28.4363	26.2534	19.9648	16.0774	16.8342	13.6966	12.1188	7.861	16.2272	16.4364
28.5095	18.9706	19.3097	16.0934	12.4608	19.5525	23.9761	20.074	21.4626	19.2758				28.5095	26.368	19.8916	16.1355	16.8629	13.7267	12.133	7.87382	16.2196	16.4598
28.5828	18.9232	19.2581	16.063	12.4385	19.4793	23.9324	20.0164	21.5066	19.2404				28.5828	26.3928	19.8183	16.1279	16.8406	13.7276	12.1181	7.91177	16.2119	16.4507
28.656	18.8855	19.2208	16.0264	12.4298	19.406	23.8888	19.965	21.5012	19.2013				28.656	26.439	19.7928	16.0546	16.8182	13.7176	12.1101	7.93355	16.1387	16.433
28.7293	18.8416	19.2039	15.9811	12.4262	19.3328	23.8392	19.9043	21.4729	19.1651				28.7293	26.3657	19.8149	16.0468	16.9478	13.7462	12.1092	7.9304	16.0654	16.4336
28.8025	18.8113	19.1676	15.953	12.4549	19.2595	23.7896	19.8498	21.464	19.1313				28.8025	26.4199	19.7417	15.9736	16.9251	13.7416	12.1294	7.95871	16.123	16.4313
28.8757	18.7795	19.1351	15.9077	12.4873	19.1863	23.7163	19.7891	21.4788	19.0955				28.8757	26.6031	19.7636	15.9657	17.0033	13.7453	12.1234	7.98494	16.115	16.4722
28.949	18.7552	19.1189	15.8554	12.5256	19.1131	23.6786	19.744	21.4674	19.0602				28.949	26.6458	19.6904	15.8925	16.9301	13.7443	12.0895	8.03305	16.172	16.4581
29.0222	18.7144	19.0791	15.8101	12.5373	19.0398	23.6171	19.6926	21.46	19.0229				29.0222	26.5726	19.6647	15.8192	16.9072	13.7486	12.0704	8.03973	16.0988	16.4209
29.0955	18.6752	19.0638	15.7736	12.5688	18.9855	23.5557	19.635	21.4648	18.9819				29.0955	26.4994	19.6863	15.746	16.8339	13.7415	12.1015	8.08611	16.1554	16.4082
29.1687	18.629	19.0012	15.7143	12.5735	18.9122	23.4884	19.5711	21.4395	18.9491				29.1687	26.6936	19.6613	15.738	16.9114	13.6963	12.1105	8.07141	16.0821	16.4282
29.2419	18.6074	18.9559	15.6619	12.5898	18.839	23.4623	19.501	21.4344	18.914				29.2419	26.7359	19.6856	15.7951	17.0883	13.7211	12.1459	8.04339	16.1384	16.478
29.3152	18.576	18.8874	15.6096	12.5962	18.7658	23.4068	19.434	21.4126	18.8851				29.3152	26.8058	19.6124	15.7218	17.0151	13.7173	12.1328	8.08644	16.1298	16.4614
29.3884	18.5227	18.8578	15.5756	12.6066	18.6988	23.3512	19.3795	21.4013	18.8457				29.3884	26.7326	19.5391	15.7886	17.0427	13.71	12.1364	8.13412	16.0565	16.447
29.4617	18.4794	18.834	15.5371	12.6347	18.6256	23.3192	19.3187	21.3949	18.8159				29.4617	26.7773	19.5131	15.7802	17.2178	13.7017	12.1143	8.13093	16.1765	16.4822
29.5349	18.4454	18.7927	15.5105	12.6257	18.5586	23.2578	19.2517	21.4028	18.7658				29.5349	26.704	19.4899	15.7069	17.194	13.727	12.0858	8.20522	16.1675	16.4615
29.6081	18.4259	18.7346	15.4868	12.6139	18.4854	23.1904	19.1941	21.4046	18.7305				29.6081	26.6308	19.4638	15.8387	17.2196	13.7492	12.066	8.18614	16.1584	16.4631
29.6814	18.3891	18.6983	15.4343	12.6137	18.4122	23.1466	19.1427	21.3954	18.6842				29.6814	26.5575	19.4377	15.8973	17.1464	13.7419	12.0844	8.19449	16.0852	16.4388
29.7546	18.3578	18.6461	15.375	12.6006	18.3389	23.0969	19.085	21.3893	18.6465				29.7546	26.4843	19.3645	15.8883	17.1225	13.7464	12.0691	8.22883	16.14	16.4223
29.8279	18.3241	18.622	15.3086	12.615	18.2657	23.0413	19.018	21.373	18.6144				29.8279	26.411	19.2912	15.8792	17.0985	13.7493	12.1113	8.22693	16.1306	16.4004
29.9011	18.2761	18.5748	15.2435	12.633	18.1924	22.9974	18.951	21.3541	18.5765				29.9011	26.596	19.218	15.87	17.0745	13.7284	12.1159	8.29462	16.1212	16.4181
29.9744	18.2413	18.5417	15.2066	12.6573	18.1255	22.9359	18.8902	21.3295	18.5371				29.9744	26.5227	19.1447	15.7968	17.0996	13.7407	12.1265	8.31713	16.0479	16.3867
30.0476	18.1876	18.4732	15.1702	12.6735	18.0523	22.8921	18.8201	21.3133	18.4987				30.0476	26.5826	19.1185	15.7235	17.0264	13.7515	12.11	8.33196	16.1655	16.3891
30.1209	18.1608	18.4211	15.1395	12.6893	17.9853	22.8364	18.7531	21.2916	18.4557				30.1209	26.6336	19.0453	15.6503	17.0022	13.7819	12.0874	8.36936	16.1557	16.3782
30.1941	18.1267	18.3796	15.0879	12.6869	17.9121	22.7867	18.686	21.2739	18.4147				30.1941	26.6911	18.972	15.6449	17.0759	13.7844	12.1326	8.40981	16.1458	16.394
30.2673	18.0901	18.3171	15.0435	12.6918	17.8451	22.7369	18.6315	21.2493	18.3709				30.2673	26.6179	18.8988	15.6993	17.1004	13.7681	12.1292	8.43972	16.1359	16.3819
30.3406	18.0617	18.2612	14.9928	12.6986	17.7782	22.6929	18.5645	21.2159	18.3329				30.3406	26.7312	18.9665	15.6897	17.1246	13.77	12.138	8.47368	16.1258	16.4132
30.4138	18.0336	18.2152	14.9757	12.7041	17.7112	22.6549	18.5005	21.2173	18.2888				30.4138	26.7788	18.8932	15.6801	17.2459	13.7797	12.0965	8.5246	16.1156	16.4251
30.4871	17.9832	18.1811	14.9542	12.7218	17.6443	22.5875	18.4428	21.1871	18.2497				30.4871	26.7055	18.9137	15.6703	17.2211	13.7846	12.0671	8.51669	16.1054	16.407
30.5603	17.9407	18.1315	14.9094	12.7413	17.5773	22.5318	18.3696	21.1829	18.207				30.5603	26.6323	18.8405	15.5971	17.293	13.8107	12.0567	8.52885	16.0322	16.38
30.6335	17.9001	18.0892	14.8658	12.7649	17.5167	22.4644	18.3057	21.1642	18.1646				30.6335	26.5591	18.814	15.6506	17.4126	13.8077	12.053	8.57098	16.0218	16.3891
30.7068	17.8595	18.0424	14.8649	12.7526	17.4435	22.397	18.2356	21.1466	18.1215				30.7068	26.4858	18.8342	15.6406	17.5315	13.8473	12.0501	8.58928	16.0114	16.3991
30.78	17.8235	18.0042	14.8054	12.7279	17.3702	22.3413	18.1716	21.1286	18.0893				30.78	26.4126	18.8076	15.8195	17.5083	13.864	12.0797	8.6099	15.9382	16.4015
30.8533	17.784	17.9414	14.7688	12.7112	17.3033	22.2857	18.1015	21.0969	18.0492				30.8533	26.4866	18.7344	15.7462	17.4829	13.8989	12.0823	8.61944	15.9277	16.3945
30.9265	17.7316	17.8901	14.7254	12.7083	17.23	22.2183	18.0376	21.0765	18.0088				30.9265	26.5494	18.6611	15.7358	17.5082	13.9407	12.1169	8.70278	15.9171	16.4122
30.9998	17.7001	17.8359	14.6874	12.7189	17.1568	22.1567	17.9706	21.0419	17.9686				30.9998	26.5915	18.5879	15.6625	17.4826	13.9818	12.0811	8.71211	15.8439	16.389
31.073	17.6568	17.7988	14.645	12.7107	17.0835	22.1069	17.9066	21.0186	17.9266				31.073	26.5182	18.5613	15.5893	17.5077	13.9845	12.0944	8.75051	15.9581	16.388
31.1462	17.6025	17.7813	14.5867	12.7092	17.0103	22.0629	17.8427	20.9683	17.8804				31.1462	26.445	18.488	15.5161	17.4344	13.9982	12.147	8.75081	15.9472	16.3547
31.2195	17.5646	17.7179	14.5353	12.7041	16.9434	22.0071	17.7757	20.9243	17.8324				31.2195	26.5217	18.4148	15.4428	17.4594	13.9755	12.1192	8.76842	15.9362	16.3453
31.2927	17.5468	17.6727	14.515	12.7072	16.8701	21.9397	17.7056	20.9157	17.7849				31.2927	26.4484	18.3881	15.3696	17.3862	13.9979	12.1496	8.84417	15.863	16.3169
31.366	17.5012	17.6154	14.4948	12.7297	16.7969	21.8898	17.6385	20.8778	17.7403				31.366	26.3752	18.3149	15.3641	17.3604	14.0539	12.1261	8.89722	15.7898	16.2923
31.4392	17.4606	17.5795	14.4445	12.7279	16.7236	21.8458	17.5684	20.8647	17.6972				31.4392	26.302	18.2416	15.2909	17.3346	14.0375	12.1046	8.91421	15.7165	16.2472
31.5125	17.4272	17.5231	14.3863	12.732	16.663	21.8133	17.5076	20.8506	17.6514				31.5125	26.3754	18.2149	15.2803	17.3589	14.1047	12.088	8.93961	15.6433	16.2561
31.5857	17.3832	17.4761	14.3471	12.7275	16.6023	21.7401	17.4405	20.8239	17.6018				31.5857	26.3021	18.2346	15.207	17.525	14.094	12.1166	8.96853	15.6943	16.2709
31.6589	17.3404	17.43	14.3108	12.7727	16.5291	21.6844	17.3766	20.7992	17.5636				31.6589	26.2289	18.1613	15.1338	17.6866	14.0943	12.0938	8.99007	15.683	16.2601
31.7322	17.3241	17.3831	14.3481	12.7557	16.4558	21.6286	17.3189	20.7564	17.5216				31.7322	26.3038	18.0881	15.1231	17.707	14.066	12.1074	9.00853	15.6717	16.2616
31.8054	17.2864	17.3151	14.318	12.728	16.3889	21.567	17.2549	20.7336	17.4802				31.8054	26.2306	18.0148	15.1232	17.7273	14.0489	12.0839	9.03523	15.5985	16.2323
31.8787	17.2426	17.2615	14.325	12.7279	16.3156	21.5229	17.1817	20.7008	17.4411				31.8787	26.1573	17.9416	15.1123	17.7473	14.0354	12.0544	9.03278	15.5871	16.206
31.9519	17.2001	17.2102	14.2802	12.7125	16.2487	21.4613	17.1147	20.6762	17.3951				31.9519	26.2082	17.9611	15.0391	17.8601	14.038	12.0425	9.0745	15.5138	16.2159
32.0251	17.1535	17.1565	14.2351	12.7524	16.1817	21.4113	17.0538	20.649	17.3568				32.0251	26.2662	17.9805	14.9659	17.8796	14.0722	12.0293	9.08339	15.4406	16.215
32.0984	17.104	17.1297	14.1968	12.7442	16.1085	21.3555	16.9868	20.5989	17.3218				32.0984	26.434	17.9072	14.8926	17.8527	14.1038	12.0168	9.09269	15.3674	16.2125
32.1716	17.0914	17.0823	14.1383	12.7117	16.0353	21.3055	16.9197	20.5707	17.2741				32.1716	26.3607	17.8802	14.8194	17.8257	14.1055	12.0137	9.11542	15.2941	16.1784
32.2449	17.0677	17.0362	14.0955	12.7295	15.962	21.2672	16.8527	20.5613	17.2342				32.2449	26.4225	17.807	14.7461	17.7525	14.1026	12.0085	9.10582	15.2209	16.1486
32.3181	17.0305	16.9943	14.0803	12.7378	15.8888	21.2055	16.7826	20.5498	17.1871				32.3181	26.4319	17.7337	14.7352	17.6792	14.0936	12.0384	9.11064	15.1476	16.1232
32.3914	16.9833	16.9655	14.0353	12.7438	15.8155	21.1381	16.7124	20.5231	17.1474				32.3914	26.3587	17.6605	14.7942	17.7907	14.0862	12.0318	9.11379	15.0744	16.1136
32.4646	16.945	16.9075	14.0288	12.724	15.7423	21.0997	16.6423	20.4658	17.1007				32.4646	26.3632	17.6334	14.7829	17.8095	14.1343	12.0212	9.16168	15.0629	16.1197
32.5378	16.9012	16.8724	14.0342	12.7048	15.6753	21.038	16.5845	20.4203	17.0546				32.5378	26.4002	17.5602	14.8366	17.8741	14.1521	12.0368	9.16346	14.9897	16.1256
32.6111	16.8566	16.8551	14.034	12.7066	15.6021	20.9938	16.5237	20.435	17.019				32.6111	26.3269	17.587	14.7634	18.0366	14.1752	12.0241	9.21994	14.9164	16.1283
32.6843	16.8233	16.7964	14.0428	12.6901	15.5288	20.9322	16.4535	20.3964	16.9806				32.6843	26.2537	17.5598	14.7519	18.0546	14.2174	12.0174	9.24714	14.9665	16.1275
32.7576	16.7655	16.758	14.0258	12.6786	15.4556	20.8705	16.3834	20.3462	16.9359				32.7576	26.1805	17.5367	14.6787	18.1179	14.2018	12.0131	9.23031	14.8932	16.0994
32.8308	16.7051	16.7211	13.9912	12.6797	15.3824	20.8089	16.3163	20.3132	16.8902				32.8308	26.262	17.4635	14.7464	18.0937	14.2028	12.0106	9.2382	14.82	16.0988
32.904	16.6568	16.7	13.9942	12.6597	15.3091	20.753	16.2462	20.2647	16.8489				32.904	26.1888	17.4362	14.7347	18.0205	14.1976	11.9868	9.27036	14.7467	16.064
32.9773	16.5974	16.659	13.9751	12.6622	15.2359	20.7087	16.1884	20.2388	16.8207				32.9773	26.2571	17.363	14.8623	17.9926	14.1635	11.958	9.28988	14.6735	16.0623
33.0505	16.5474	16.6289	13.9309	12.6374	15.1626	20.6644	16.1275	20.1956	16.7771				33.0505	26.1838	17.3815	14.7891	18.0143	14.1659	11.9911	9.34639	14.6618	16.0559
33.1238	16.5007	16.5769	13.9596	12.6461	15.0957	20.6201	16.0667	20.1683	16.729				33.1238	26.2228	17.4052	14.8381	18.0315	14.1297	12.0122	9.40074	14.5885	16.0677
33.197	16.4448	16.5308	13.954	12.6266	15.0224	20.57	15.9965	20.142	16.6827				33.197	26.1495	17.3777	14.8982	18.0486	14.1629	12.0004	9.41201	14.5767	16.0647
33.2703	16.3878	16.4777	13.9443	12.6215	14.9492	20.5314	15.9357	20.116	16.6404				33.2703	26.0763	17.3502	15.0802	18.0656	14.1628	12.0007	9.39623	14.5035	16.0637
33.3435	16.3351	16.4183	13.9596	12.6232	14.8759	20.4813	15.8686	20.1309	16.6002				33.3435	26.0031	17.3734	15.007	18.0374	14.147	11.9639	9.42984	14.4916	16.0387
33.4168	16.2718	16.3764	13.9506	12.5941	14.8027	20.4312	15.8016	20.1026	16.5538				33.4168	26.3497	17.4367	14.9943	18.0091	14.1092	11.9511	9.45681	14.4184	16.0818
33.49	16.213	16.3345	13.9266	12.5741	14.7295	20.381	15.7376	20.064	16.5205				33.49	26.2764	17.409	14.921	18.0258	14.1182	11.9491	9.53732	14.4064	16.0681
33.5632	16.1531	16.2966	13.9623	12.5614	14.6562	20.3366	15.6705	20.0292	16.4768				33.5632	26.3451	17.3812	14.9171	18.087	14.1027	11.9677	9.55288	14.3944	16.0826
33.6365	16.1167	16.2337	13.9492	12.5457	14.583	20.2922	15.6035	19.9819	16.4361				33.6365	26.2718	17.3986	15.0362	18.0138	14.101	11.924	9.56505	14.3211	16.0657
33.7097	16.0627	16.1861	13.9454	12.5226	14.5097	20.2363	15.5333	19.9556	16.4021				33.7097	26.3496	17.4612	14.9629	18.03	14.0782	11.9415	9.58223	14.2479	16.0707
33.783	16.0071	16.1499	13.9591	12.4689	14.4365	20.1803	15.4662	19.9174	16.3567				33.783	26.6462	17.4331	14.9541	18.0461	14.0413	11.9276	9.62556	14.1746	16.1026
33.8562	15.9574	16.1151	13.9297	12.4588	14.3633	20.1416	15.3992	19.8945	16.3102				33.8562	26.573	17.4501	15.0124	18.0175	14.0078	11.9126	9.68239	14.1014	16.0884
33.9294	15.8998	16.0573	13.9734	12.4337	14.29	20.0799	15.3383	19.8456	16.2729				33.9294	26.4997	17.4219	15.0088	17.9888	13.9824	11.9364	9.68645	14.0893	16.0678
34.0027	15.857	16.0321	14.0006	12.4165	14.2168	20.0469	15.2712	19.8279	16.2275				34.0027	26.4265	17.3937	15.0637	18.0046	13.9865	11.9037	9.68302	14.0771	16.0564
34.0759	15.8114	16.0096	14.013	12.3901	14.1435	19.9852	15.2073	19.7805	16.183				34.0759	26.4943	17.4553	15.1197	18.0652	14.0093	11.8954	9.73552	14.0648	16.095
34.1492	15.7584	15.9718	14.0236	12.3626	14.0703	19.9464	15.1494	19.7538	16.1371				34.1492	26.5397	17.382	15.1176	18.0806	13.9754	11.9151	9.71733	14.1133	16.0959
34.2224	15.6991	15.9317	14.059	12.3563	13.997	19.8962	15.0824	19.7262	16.0964				34.2224	26.4664	17.3088	15.1631	18.1875	13.9891	11.916	9.72198	14.04	16.088
34.2957	15.6426	15.9136	14.0366	12.3385	13.9238	19.8516	15.0215	19.6743	16.053				34.2957	26.3932	17.4148	15.0899	18.2025	13.9556	11.9012	9.72758	13.9668	16.0694
34.3689	15.572	15.8658	14.05	12.3394	13.8506	19.8243	14.9667	19.6516	16.0219				34.3689	26.4593	17.4309	15.1351	18.1733	13.9205	11.9531	9.74445	13.8935	16.0777
34.4421	15.52	15.8043	14.0505	12.3167	13.7773	19.7797	14.8997	19.6177	15.9803				34.4421	26.3861	17.4469	15.0619	18.1	13.9193	11.9603	9.75011	13.8203	16.0424
34.5154	15.466	15.768	14.0615	12.2949	13.7041	19.7237	14.8326	19.5933	15.9423				34.5154	26.449	17.4182	15.2555	18.0268	13.8781	12.0291	9.76944	13.8078	16.0656
34.5886	15.417	15.7149	14.0845	12.2495	13.6308	19.6906	14.7686	19.5724	15.9058				34.5886	26.495	17.3895	15.3655	18.1294	13.8983	12.0554	9.77603	13.7952	16.1001
34.6619	15.3834	15.6733	14.093	12.2587	13.5576	19.6402	14.7015	19.5176	15.8624				34.6619	26.4218	17.3163	15.4904	18.1438	13.8526	12.049	9.75718	13.722	16.0796
34.7351	15.3369	15.6299	14.0922	12.2327	13.4843	19.6242	14.6468	19.4867	15.827				34.7351	26.3485	17.243	15.4171	18.2018	13.8361	12.0788	9.78003	13.7093	16.0598
34.8083	15.2917	15.6141	14.1133	12.2257	13.4111	19.5796	14.5797	19.438	15.7827				34.8083	26.2753	17.2587	15.414	18.1286	13.8362	12.0873	9.78816	13.6361	16.0336
34.8816	15.2351	15.5775	14.091	12.181	13.3379	19.5464	14.5219	19.4034	15.7423				34.8816	26.2887	17.2299	15.3408	18.1881	13.8406	12.0883	9.82963	13.5628	16.0268
34.9548	15.1871	15.5365	14.0943	12.1601	13.2646	19.5017	14.4579	19.3863	15.7031				34.9548	26.2155	17.2896	15.3258	18.1148	13.8436	12.1332	9.8162	13.5501	16.0143
35.0281	15.1207	15.4851	14.113	12.1405	13.1914	19.4627	14.3939	19.3561	15.6646				35.0281	26.1422	17.3049	15.2526	18.1366	13.8242	12.1576	9.82394	13.5977	16.0057
35.1013	15.0652	15.4584	14.1101	12.0966	13.1181	19.4009	14.3299	19.3177	15.6284				35.1013	26.069	17.2316	15.4243	18.1938	13.8108	12.2035	9.87292	13.5244	16.014
35.1746	15.0063	15.4172	14.0915	12.0824	13.0449	19.3449	14.2566	19.2944	15.5929				35.1746	25.9957	17.2026	15.4773	18.2988	13.8065	12.1714	9.85238	13.4512	16.0041
35.2478	14.9571	15.3845	14.1411	12.0707	12.9717	19.2888	14.2018	19.2415	15.5484				35.2478	26.0834	17.2176	15.5248	18.4042	13.7888	12.1661	9.83593	13.3779	16.0254
35.321	14.9037	15.3311	14.1289	12.0447	12.8984	19.2497	14.1348	19.2278	15.5103				35.321	26.0102	17.2764	15.5894	18.4186	13.7683	12.1926	9.84075	13.3047	16.024
35.3943	14.8447	15.2776	14.1371	12.0332	12.8252	19.2107	14.0738	19.1845	15.4696				35.3943	25.9369	17.2472	15.5839	18.3974	13.7826	12.2143	9.84327	13.2315	16.0014
35.4675	14.7927	15.2459	14.1546	12.0282	12.7519	19.1602	14.0221	19.1401	15.4238				35.4675	25.8637	17.2178	15.6343	18.3242	13.7616	12.2567	9.87254	13.2185	15.987
35.5408	14.747	15.2097	14.1951	11.9885	12.6787	19.1097	13.9581	19.1044	15.379				35.5408	25.7904	17.1446	15.6184	18.381	13.8001	12.2235	9.87711	13.1453	15.9645
35.614	14.6776	15.1712	14.2254	11.9854	12.6054	19.0535	13.9002	19.0664	15.3433				35.614	25.8696	17.1152	15.6023	18.3531	13.8057	12.2629	9.88824	13.1322	15.9715
35.6873	14.6332	15.1192	14.1885	11.9513	12.5322	19.0087	13.8331	19.0254	15.3014				35.6873	25.8707	17.2609	15.7775	18.4177	13.8357	12.2544	9.88449	13.1199	16.021
35.7605	14.5643	15.077	14.2355	11.961	12.459	18.9412	13.7752	18.9829	15.2597				35.7605	25.7975	17.2313	15.7043	18.5248	13.8261	12.2513	9.86395	13.1067	16.0056
35.8337	14.5108	15.0236	14.3142	11.918	12.3857	18.9077	13.7173	18.9235	15.2231				35.8337	25.951	17.2889	15.8014	18.5367	13.81	12.2281	9.87257	13.0934	16.0441
35.907	14.4625	15.0143	14.356	11.8939	12.3125	18.8572	13.6502	18.8842	15.185				35.907	25.8778	17.2592	15.7849	18.595	13.8054	12.2511	9.89798	13.0202	16.031
35.9802	14.4042	14.977	14.3659	11.8522	12.2536	18.8068	13.5924	18.8539	15.1465				35.9802	25.9614	17.1859	15.8908	18.6505	13.8166	12.2778	9.90663	12.9469	16.051
36.0535	14.3609	14.9475	14.3949	11.8298	12.1804	18.7676	13.5283	18.8037	15.0975				36.0535	25.9621	17.1562	15.8175	18.6664	13.7911	12.2645	9.93513	12.8737	16.0299
36.1267	14.3176	14.9133	14.4078	11.7902	12.1215	18.7114	13.4612	18.7659	15.06				36.1267	26.0131	17.2132	15.7443	18.6829	13.7844	12.2682	9.94244	12.8004	16.0295
36.2	14.2695	14.8752	14.4648	11.7652	12.0482	18.6722	13.4003	18.708	15.0231				36.2	26.0135	17.1833	15.7275	18.6097	13.7964	12.2737	9.94391	12.7871	16.0143
36.2732	14.225	14.8482	14.4938	11.7361	11.975	18.6159	13.3362	18.6693	14.9893				36.2732	25.9403	17.1101	15.7669	18.6378	13.7684	12.3408	9.96133	12.7139	16.0001
36.3464	14.1702	14.8074	14.549	11.7105	11.909	18.5656	13.2752	18.6252	14.9489				36.3464	26.0019	17.0802	15.6936	18.7387	13.773	12.3463	9.96748	12.6406	16.0027
36.4197	14.121	14.8041	14.5855	11.6904	11.8429	18.5263	13.2173	18.577	14.9123				36.4197	26.002	17.0502	15.744	18.7664	13.8	12.3513	9.94966	12.5674	16.0018
36.4929	14.0695	14.7798	14.646	11.6513	11.7697	18.4983	13.1563	18.5181	14.8718				36.4929	26.0021	17.0202	15.7268	18.7988	13.7589	12.3986	9.93748	12.4941	15.9905
36.5662	14.0147	14.7429	14.6729	11.5989	11.7181	18.4534	13.0923	18.4793	14.8361				36.5662	26.002	16.9902	15.6536	18.9018	13.736	12.405	9.92809	12.4209	15.9793
36.6394	13.9672	14.7073	14.6697	11.5754	11.6665	18.3971	13.0283	18.4494	14.7981				36.6394	25.9287	17.0033	15.6364	18.8811	13.7239	12.4203	9.93	12.4673	15.9708
36.7126	13.9018	14.6798	14.7274	11.5354	11.6005	18.358	12.9673	18.3929	14.7622				36.7126	25.9286	17.0162	15.6751	19.0231	13.7159	12.4533	9.8988	12.394	15.9867
36.7859	13.8501	14.6261	14.759	11.5193	11.5345	18.3243	12.9155	18.3533	14.7313				36.7859	25.8554	17.072	15.8692	19.1542	13.6992	12.445	9.91914	12.3805	16.0219
36.8591	13.7878	14.6022	14.8366	11.4971	11.4684	18.2849	12.8575	18.3194	14.6972				36.8591	25.7821	17.0417	15.9285	19.2712	13.7123	12.4838	9.8896	12.3669	16.0311
36.9324	13.7345	14.6091	14.8923	11.4536	11.4168	18.2455	12.7904	18.263	14.6578				36.9324	25.7089	17.0542	15.9773	19.2889	13.6929	12.4921	9.89773	12.2936	16.021
37.0056	13.7116	14.5821	14.9306	11.4311	11.3581	18.2117	12.7294	18.2332	14.6189				37.0056	25.7086	17.0238	15.9041	19.4415	13.7366	12.5333	9.89262	12.2204	16.0289
37.0789	13.6629	14.5631		11.3869	11.292	18.1497	12.6715	18.1758	14.5819				37.0789	25.6354	17.0361	15.9414	19.5518	13.753	12.51	9.88022	12.3272	16.049
37.1521	13.6122	14.542		11.3549	11.2334	18.0933	12.6105	18.112	14.547				37.1521	25.6351	17.091	15.8682	19.7564	13.719	12.5186	9.83531	12.254	16.0576
37.2253	13.5642	14.5301		11.3324	11.1964	18.0539	12.5464	18.0581	14.5188				37.2253	25.5618	17.1456	15.7949	19.8671	13.7425	12.5412	9.82777	12.1807	16.0553
37.207	13.5093			11.2783	11.1521	18.0143	12.4884	18.0049	14.488				37.207	25.7136		15.7863		13.72	12.5921	9.82286	12.1075	15.2217
37.2217	13.4752			11.2683	11.0789			17.9612	14.4611				37.2217			15.8459		13.7286	12.5818	9.80688	12.0936	12.8515
37.2949									14.3423				37.2949			15.8276		13.7052	12.5746	9.7709	12.0203	12.8202
37.3682									14.2929				37.3682			15.8642		13.7062	12.6105	9.75803	12.0063	12.8301
37.4414									14.2532				37.4414			15.8578		13.7066	12.6203	9.72535	12.0514	12.8334
37.5									14.1562				37.5					13.6962	12.595	9.71937	11.9782	12.0185
									13.5213
Supplementary Figure 2c													Supplementary Figure 2g
boxsize	plot 1	plot 2	plot 3	plot 4	plot 5	plot 6	plot 7	plot 8	Average A. arenaria				boxsize	plot 1	plot 2	plot 3	plot 4	plot 5	plot 6	plot 7	plot 8	Average A. breviligulata
64	3	4	4	4	4	4	4	4	3.875				64	4	4	4	4	4	4	4	4	4
32	8	8	6	10	10	12	13	13	10				32	8	7	8	8	14	13	13	6	9.625
16	18	13	9	13	22	24	25	25	18.625				16	12	14	16	16	33	32	28	11	20.25
8	30	25	20	18	42	39	37	46	32.125				8	18	20	25	26	60	59	51	15	34.25
4	54	44	36	32	71	72	65	79	56.625				4	29	30	34	37	97	90	81	21	52.375
2	83	95	63	64	121	112	106	138	97.75				2	35	48	41	49	125	118	121	35	71.5
1	108	147	89	95	167	143	151	195	136.88				1	38	56	48	56	135	145	152	44	84.25
Supplementary Figure 2d													Supplementary Figure 2h
boxsize	plot 1	plot 2	plot 3	plot 4	plot 5	plot 6	plot 7	plot 8	Average				boxsize	plot 1	plot 2	plot 3	plot 4	plot 5	plot 6	plot 7	plot 8	Average
64	1.415	1	0.58496	1.3219	1.3219	1.585	1.7004	1.7004	1.3677				64	1	0.80735	1	1	1.8074	1.7004	1.7004	0.58496	1.2668
32	1.2925	0.85022	0.58496	0.85022	1.2297	1.2925	1.3219	1.3219	1.1325				32	0.85022	0.90368	1	1	1.5222	1.5	1.4037	0.72972	1.1699
16	0.95345	0.82193	0.86848	0.424	1.0352	0.85022	0.75451	0.91156	0.8148				16	0.660964	0.75729	0.82193	0.85022	1.0498	1.0911	0.98599	0.66096	0.9156
8	0.79248	0.8795	1	0.64978	0.84516	0.79248	0.68926	0.82996	0.8021				8	0.553458	0.54977	0.54373	0.60473	0.77776	0.74593	0.76625	0.46644	0.6855
4	0.73407	0.963	0.82768	0.91504	0.76327	0.76098	0.75923	0.79248	0.8027				4	0.403678	0.63152	0.35685	0.45714	0.52945	0.5	0.62322	0.6112	0.5309
2	0.5	0.87012	0.6529	0.78493	0.61698	0.49497	0.60802	0.65177	0.6367				2	0.239024	0.45023	0.24875	0.29895	0.23845	0.34403	0.45404	0.53356	0.3429
1	0.37985	0.62982	0.49845	0.56986	0.46484	0.35252	0.51048	0.49881	0.4857				1	0.0963225	0.22239	0.22741	0.19265	0.11103	0.29727	0.32906	0.33015	0.2367

## Sheet: Supplementary Fig 3
Supplementary Fig 3a							Supplementary Fig 3b
angle	% freguency	Gaussian fit	best-fit	95% CI low	95% CI high		degree	% Freguency
-160	0.724638	Amplitude	12.65	10.69	14.6		1	37.1963
-140	0.724638	mean	-8.487	-19.61	2.639		2	38.6916
-120	1.44928	SD	62.46	51.27	73.64		3	16.0748
-100	3.62319						4	6.16822
-80	8.69565						5	1.68224
-60	6.52174						6	0.186916
-40	11.5942
-20	15.2174
0	11.5942
20	12.3188
40	5.7971
60	6.52174
80	5.7971
100	5.07246
120	2.17391
140	0
160	2.17391
180	0
Supplementary Fig 3c							Supplementary Fig 3d
angle	% freguency	Gaussian fit	best-fit	95% CI low	95% CI high		degree	% Freguency
-180	0	Amplitude	9.12	7.31	10.94		1	26.1261
-160	0.909091	mean	-8.323	-12.62	29.27		2	53.1531
-140	5.45455	SD	91.35	68.91	113.7		3	14.4144
-120	2.72727						4	6.30631
-100	7.27273
-80	5.45455
-60	4.54545
-40	7.27273
-20	7.27273
0	8.18182
20	12.7273
40	7.27273
60	10.9091
80	4.54545
100	5.45455
120	3.63636
140	3.63636
160	2.72727
180	0

## Sheet: Supplementary Fig 4
Supplementary Fig 4a					Supplementary Fig 4b
Step size	Known	NN	TS			Known	NN	TS
0.58429	1				0.616	1
0.58429	0.998124				0.616	0.996
0.589796	0.996248				0.728	0.992
0.599105	0.994371				0.732	0.988
0.61557	0.992495				0.77	0.98
0.619548	0.990619				0.793	0.976
0.63217	0.988743				0.851	0.972
0.638252	0.986867				0.937	0.968
0.648571	0.984991				1.021	0.964
0.674534	0.983114				1.053	0.96
0.679062	0.981238				1.066	0.956
0.701833	0.979362				1.104	0.952
0.704922	0.977486				1.135	0.948
0.709905	0.97561				1.153	0.944
0.716842	0.973734				1.174	0.94
0.71825	0.971857				1.269	0.936
0.718352	0.969981				1.282	0.932
0.721276	0.968105				1.29	0.928
0.722845	0.966229				1.298	0.924
0.724255	0.964353				1.319	0.92
0.724914	0.962477				1.327	0.916
0.731119	0.9606				1.361	0.912
0.73346	0.958724				1.408	0.908
0.73423	0.956848				1.425	0.904
0.73598	0.954972				1.427	0.9
0.738675	0.953096				1.433	0.896
0.738956	0.951219				1.476	0.892
0.739375	0.949343				1.477	0.888
0.742118	0.947467				1.491	0.884
0.742966	0.945591				1.502	0.88
0.7448	0.943715				1.512	0.876
0.747252	0.941839				1.541	0.872
0.75012	0.939963				1.572	0.868
0.750855	0.938086				1.579	0.86
0.751309	0.93621				1.58	0.856
0.754222	0.934334				1.582	0.852
0.755446	0.932458				1.586	0.848
0.755888	0.930582				1.593	0.844
0.756568	0.928705				1.605	0.84
0.75684	0.926829				1.606	0.836
0.758905	0.924953				1.652	0.832
0.761215	0.923077				1.693	0.828
0.763595	0.921201				1.696	0.824
0.767584	0.919325				1.729	0.82
0.769386	0.917448				1.738	0.816
0.77214	0.915572				1.752	0.812
0.77882	0.913696				1.757	0.808
0.779374	0.91182				1.762	0.804
0.780368	0.909944				1.767	0.8
0.782355	0.908068				1.86	0.796
0.78239	0.906191				1.874	0.792
0.7841	0.904315				1.893	0.788
0.788305	0.902439				1.923	0.784
0.78981	0.900563				1.926	0.78
0.802453	0.898687				1.93	0.776
0.803488	0.89681				1.987	0.772
0.80461	0.894934				1.991	0.768
0.805324	0.893058				2	0.764
0.807568	0.891182				2.008	0.76
0.80801	0.889306				2.029	0.756
0.808384	0.88743				2.034	0.752
0.8262	0.885553				2.035	0.748
0.82637	0.883677				2.038	0.744
0.826574	0.881801				2.067	0.74
0.827262	0.879925				2.1	0.736
0.82841	0.878049				2.104	0.732
0.829255	0.876173				2.141	0.728
0.838209	0.874296				2.147	0.724
0.844474	0.87242				2.162	0.72
0.844968	0.870544				2.166	0.716
0.846184	0.868668				2.167	0.712
0.846328	0.866792				2.186	0.708
0.846838	0.864916				2.282	0.704
0.84742	0.863039				2.351	0.7
0.851157	0.861163				2.357	0.696
0.853366	0.859287				2.374	0.692
0.855508	0.857411				2.379	0.688
0.862085	0.855535				2.38	0.68
0.865164	0.853659				2.386	0.676
0.866005	0.851782				2.392	0.672
0.868598	0.849906				2.414	0.668
0.86961	0.84803				2.431	0.664
0.871993	0.846154				2.452	0.66
0.87402	0.844278				2.453	0.656
0.88158	0.842402				2.552	0.652
0.884748	0.840525				2.558	0.648
0.886142	0.838649				2.582	0.644
0.887978	0.836773				2.584	0.636
0.892704	0.834897				2.709	0.632
0.896376	0.833021				2.727	0.628
0.90055	0.831144				2.838	0.624
0.90062	0.829268				2.851	0.62
0.902904	0.827392				2.881	0.616
0.903385	0.825516				2.963	0.612
0.906814	0.82364				2.966	0.608
0.908786	0.821764				2.988	0.604
0.909755	0.819887				3.047	0.6
0.909825	0.818011				3.07	0.596
0.910214	0.816135				3.121	0.592
0.911778	0.814259				3.192	0.588
0.913988	0.812383				3.257	0.584
0.92883	0.810507				3.3	0.58
0.935612	0.80863				3.308	0.576
0.936972	0.806754				3.323	0.572
0.94864	0.804878				3.324	0.568
0.949858	0.803002				3.336	0.564
0.950232	0.801126				3.355	0.56
0.950844	0.799249				3.356	0.556
0.95166	0.797373				3.476	0.552
0.955706	0.795497				3.54	0.544
0.95761	0.793621				3.576	0.54
0.95928	0.791745				3.677	0.536
0.962185	0.789869				3.68	0.532
0.96439	0.787992				3.722	0.528
0.966688	0.786116				3.739	0.524
0.974995	0.78424				3.741	0.52
0.97643	0.782364				3.804	0.516
0.977235	0.780488				3.92	0.512
0.979895	0.778612				3.993	0.508
0.983348	0.776736				3.998	0.504
0.987326	0.774859				4.046	0.5
0.989536	0.772983				4.071	0.496
0.99176	0.771107				4.075	0.492
0.993344	0.769231				4.086	0.488
0.99918	0.767355				4.106	0.484
0.999775	0.765478				4.147	0.48
1.00099	0.763602				4.156	0.476
1.00501	0.761726				4.168	0.472
1.04157	0.75985				4.171	0.468
1.04843	0.757974				4.186	0.464
1.04953	0.756098				4.215	0.46
1.05052	0.754221				4.231	0.456
1.05662	0.752345				4.272	0.452
1.05939	0.750469				4.273	0.448
1.06487	0.748593				4.329	0.444
1.07103	0.746717				4.355	0.44
1.0813	0.744841				4.386	0.436
1.08515	0.742964				4.479	0.432
1.0864	0.741088				4.48	0.428
1.09627	0.739212				4.589	0.424
1.09912	0.737336				4.621	0.42
1.09953	0.73546				4.682	0.416
1.09983	0.733584				4.703	0.412
1.10034	0.731707				4.946	0.408
1.10061	0.729831				4.958	0.404
1.10215	0.727955				4.959	0.4
1.10981	0.726079				4.966	0.396
1.11051	0.724203				4.985	0.392
1.11081	0.722326				5.045	0.388
1.11241	0.72045				5.163	0.384
1.1132	0.718574				5.191	0.38
1.1143	0.716698				5.264	0.376
1.1149	0.714822				5.269	0.372
1.11528	0.712946				5.311	0.368
1.11576	0.711069				5.334	0.364
1.11783	0.709193				5.384	0.36
1.1218	0.707317				5.455	0.356
1.12312	0.705441				5.508	0.352
1.12707	0.703565				5.555	0.348
1.13155	0.701689				5.583	0.344
1.13312	0.699812				5.599	0.34
1.13364	0.697936				5.649	0.336
1.13554	0.69606				5.726	0.332
1.1368	0.694184				5.728	0.328
1.14009	0.692308				5.735	0.324
1.14029	0.690431				5.886	0.32
1.14032	0.688555				6.063	0.316
1.14104	0.686679				6.105	0.308
1.14148	0.684803				6.113	0.304
1.14457	0.682927				6.157	0.3
1.14849	0.681051				6.214	0.296
1.15031	0.679175				6.218	0.292
1.15137	0.677298				6.309	0.288
1.15188	0.675422				6.394	0.284
1.15427	0.673546				6.551	0.28
1.15942	0.67167				6.612	0.272
1.15951	0.669794				6.723	0.264
1.16027	0.667917				6.874	0.26
1.16144	0.666041				6.88	0.256
1.16226	0.664165				6.943	0.252
1.16232	0.662289				7.083	0.248
1.16431	0.660413				7.095	0.244
1.1648	0.658537				7.268	0.24
1.16589	0.65666				7.321	0.236
1.16651	0.654784				7.413	0.232
1.16762	0.652908				7.638	0.228
1.16942	0.651032				7.702	0.224
1.17303	0.649156				7.786	0.22
1.17348	0.64728				7.791	0.216
1.17719	0.645403				7.797	0.212
1.17909	0.643527				7.927	0.208
1.18289	0.641651				8.013	0.204
1.184	0.639775				8.027	0.2
1.18524	0.637899				8.062	0.196
1.18708	0.636023				8.13	0.192
1.18824	0.634146				8.159	0.188
1.18836	0.63227				8.214	0.184
1.1887	0.630394				8.287	0.18
1.18912	0.628518				8.477	0.176
1.18916	0.626642				8.511	0.172
1.18923	0.624765				8.543	0.168
1.18939	0.622889				8.783	0.164
1.19309	0.621013				9.07	0.16
1.19588	0.619137				9.236	0.156
1.19639	0.617261				9.598	0.152
1.1969	0.615385				9.825	0.148
1.19741	0.613509				10.013	0.144
1.20887	0.611632				10.03	0.14
1.21081	0.609756				10.068	0.136
1.21649	0.60788				10.202	0.132
1.22052	0.606004				10.38	0.128
1.22169	0.604128				10.441	0.124
1.22311	0.602251				11.249	0.12
1.22374	0.600375				11.54	0.116
1.22437	0.598499				11.738	0.112
1.22485	0.596623				11.939	0.108
1.23107	0.594747				12.027	0.104
1.23287	0.59287				12.357	0.1
1.24418	0.590994				13.717	0.096
1.2446	0.589118				14.118	0.092
1.246	0.587242				14.303	0.088
1.24716	0.585366				14.313	0.084
1.24799	0.58349				14.406	0.08
1.2524	0.581614				14.43	0.076
1.25748	0.579737				14.841	0.072
1.33691	0.577861				15.213	0.068
1.34028	0.575985				15.714	0.064
1.35782	0.574109				17.191	0.06
1.35833	0.572233				17.99	0.056
1.36187	0.570357				18.407	0.052
1.36677	0.56848				18.435	0.048
1.3685	0.566604				18.934	0.044
1.37248	0.564728				19.114	0.04
1.37655	0.562852				20.085	0.036
1.37982	0.560976				20.214	0.032
1.38285	0.559099				20.271	0.028
1.38485	0.557223				20.815	0.024
1.38734	0.555347				22.041	0.02
1.40277	0.553471				27.674	0.016
1.40766	0.551595				29.985	0.012
1.40773	0.549719				51.233	0.008
1.41596	0.547842				58.302	0.004
1.4162	0.545966				62.375	0
1.41787	0.54409				0.40441		1
1.41841	0.542214				0.40441		0.995902
1.41851	0.540338				0.44392		0.991803
1.41936	0.538462				0.59454		0.987705
1.42121	0.536585				0.65018		0.983607
1.42352	0.534709				0.69551		0.979508
1.42524	0.532833				0.71128		0.97541
1.42545	0.530957				0.74983		0.971311
1.42579	0.529081				0.79404		0.967213
1.42593	0.527204				0.83864		0.963115
1.43087	0.525328				0.86537		0.959016
1.43332	0.523452				0.9098		0.954918
1.43395	0.521576				1.0048		0.95082
1.43979	0.5197				1.0215		0.946721
1.4448	0.517824				1.0251		0.942623
1.44541	0.515948				1.0455		0.938525
1.44738	0.514071				1.0581		0.934426
1.44826	0.512195				1.0711		0.930328
1.4547	0.510319				1.0852		0.92623
1.46084	0.508443				1.0916		0.922131
1.46152	0.506567				1.115		0.918033
1.46818	0.50469				1.116		0.913934
1.46894	0.502814				1.1185		0.905738
1.46944	0.500938				1.1195		0.901639
1.48118	0.499062				1.1244		0.897541
1.496	0.497186				1.1424		0.893443
1.49713	0.49531				1.1582		0.889344
1.50335	0.493433				1.1678		0.885246
1.50528	0.491557				1.2227		0.881148
1.51088	0.489681				1.2417		0.877049
1.51783	0.487805				1.2499		0.872951
1.52208	0.485929				1.2855		0.868852
1.52405	0.484052				1.2897		0.864754
1.52497	0.482176				1.3056		0.860656
1.52623	0.4803				1.3057		0.852459
1.52959	0.478424				1.314		0.848361
1.53069	0.476548				1.3199		0.844262
1.533	0.474672				1.321		0.840164
1.54129	0.472795				1.3674		0.836066
1.54506	0.470919				1.3778		0.831967
1.56927	0.469043				1.3929		0.827869
1.57381	0.467167				1.3943		0.82377
1.57633	0.465291				1.443		0.819672
1.57757	0.463415				1.4732		0.815574
1.58658	0.461539				1.499		0.811475
1.59089	0.459662				1.5105		0.807377
1.59344	0.457786				1.5114		0.803279
1.60082	0.45591				1.5179		0.79918
1.60415	0.454034				1.5271		0.795082
1.6099	0.452158				1.5459		0.790984
1.6114	0.450281				1.5473		0.786885
1.61511	0.448405				1.5631		0.782787
1.62299	0.446529				1.564		0.778689
1.63068	0.444653				1.5674		0.77459
1.64227	0.442777				1.5809		0.770492
1.65536	0.440901				1.599		0.766393
1.66537	0.439024				1.5999		0.762295
1.67885	0.437148				1.6305		0.758197
1.68035	0.435272				1.6324		0.754098
1.69099	0.433396				1.6524		0.75
1.70293	0.43152				1.6653		0.745902
1.70877	0.429644				1.6657		0.741803
1.71884	0.427767				1.6863		0.737705
1.72733	0.425891				1.6881		0.733607
1.72835	0.424015				1.7068		0.729508
1.72907	0.422139				1.7258		0.72541
1.73003	0.420263				1.7331		0.721311
1.73058	0.418386				1.7775		0.717213
1.73178	0.41651				1.798		0.713115
1.73308	0.414634				1.7998		0.709016
1.73471	0.412758				1.8089		0.704918
1.73806	0.410882				1.8405		0.70082
1.73816	0.409006				1.8674		0.696721
1.74086	0.407129				1.8747		0.692623
1.74118	0.405253				1.8838		0.688525
1.74145	0.403377				1.8901		0.684426
1.74217	0.401501				1.9056		0.680328
1.74639	0.399625				1.9109		0.67623
1.7495	0.397749				1.9138		0.672131
1.7523	0.395872				1.9152		0.668033
1.75591	0.393996				1.9412		0.663934
1.75705	0.39212				1.9419		0.659836
1.75771	0.390244				1.9648		0.655738
1.75974	0.388368				1.9976		0.651639
1.76562	0.386492				2.009		0.647541
1.7666	0.384615				2.0653		0.643443
1.76878	0.382739				2.1135		0.639344
1.77136	0.380863				2.1179		0.635246
1.77273	0.378987				2.1356		0.631148
1.77684	0.377111				2.1454		0.627049
1.78149	0.375235				2.1755		0.622951
1.94018	0.373358				2.1867		0.618852
1.95109	0.371482				2.1923		0.614754
1.9535	0.369606				2.2044		0.610656
1.95356	0.36773				2.2072		0.606557
1.95639	0.365854				2.2435		0.602459
1.95944	0.363978				2.3105		0.598361
1.95986	0.362101				2.4248		0.594262
1.97088	0.360225				2.4366		0.590164
1.97863	0.358349				2.4457		0.586066
1.97983	0.356473				2.4682		0.581967
1.98398	0.354597				2.4757		0.577869
1.98706	0.35272				2.4854		0.57377
1.99146	0.350844				2.4992		0.569672
1.99505	0.348968				2.5531		0.565574
1.99679	0.347092				2.5603		0.561475
2.00192	0.345216				2.6051		0.557377
2.00505	0.34334				2.6668		0.553279
2.0052	0.341463				2.6732		0.54918
2.01066	0.339587				2.7276		0.545082
2.01508	0.337711				2.752		0.540984
2.01819	0.335835				2.7899		0.536885
2.02396	0.333959				2.8596		0.532787
2.02996	0.332083				2.9573		0.528689
2.03452	0.330206				2.9641		0.52459
2.03574	0.32833				3.025		0.520492
2.04215	0.326454				3.0577		0.516393
2.0448	0.324578				3.0698		0.512295
2.04554	0.322702				3.0953		0.508197
2.04646	0.320825				3.1053		0.504098
2.04882	0.318949				3.2715		0.5
2.05884	0.317073				3.296		0.495902
2.0613	0.315197				3.302		0.491803
2.06134	0.313321				3.3093		0.487705
2.07081	0.311445				3.317		0.483607
2.07735	0.309569				3.3362		0.479508
2.07858	0.307692				3.4183		0.47541
2.08248	0.305816				3.5253		0.471311
2.08286	0.30394				3.6427		0.467213
2.08447	0.302064				3.6538		0.463115
2.08961	0.300188				3.6852		0.459016
2.09299	0.298311				3.7121		0.454918
2.09355	0.296435				3.7459		0.45082
2.09586	0.294559				3.7619		0.446721
2.0994	0.292683				3.7927		0.442623
2.10695	0.290807				3.8876		0.438525
2.11018	0.288931				3.9013		0.434426
2.11239	0.287054				3.9296		0.430328
2.11403	0.285178				3.9396		0.426229
2.11436	0.283302				3.9782		0.422131
2.11943	0.281426				4.0069		0.418033
2.12075	0.27955				4.0217		0.413934
2.12866	0.277674				4.0433		0.409836
2.1337	0.275797				4.0478		0.405738
2.15092	0.273921				4.0533		0.401639
2.15645	0.272045				4.0638		0.397541
2.16923	0.270169				4.0811		0.393443
2.18453	0.268293				4.12		0.389344
2.18559	0.266417				4.1489		0.385246
2.19735	0.26454				4.1913		0.381147
2.20487	0.262664				4.2421		0.377049
2.23662	0.260788				4.3348		0.372951
2.29225	0.258912				4.5105		0.368853
2.29439	0.257036				4.5126		0.364754
2.31761	0.255159				4.5326		0.360656
2.34474	0.253283				4.5363		0.356557
2.36477	0.251407				4.5799		0.352459
2.3674	0.249531				4.5859		0.348361
2.36856	0.247655				4.6088		0.344262
2.37664	0.245779				4.8277		0.340164
2.38571	0.243902				4.9064		0.336066
2.38942	0.242026				4.9571		0.331967
2.42553	0.24015				4.975		0.327869
2.44545	0.238274				5.0116		0.323771
2.45259	0.236398				5.0504		0.319672
2.46544	0.234522				5.0986		0.315574
2.47681	0.232645				5.1036		0.311475
2.50216	0.230769				5.1215		0.307377
2.506	0.228893				5.3467		0.303279
2.51947	0.227017				5.5262		0.29918
2.52946	0.225141				5.584		0.295082
2.5349	0.223265				5.5841		0.290984
2.56238	0.221388				5.6307		0.286885
2.62871	0.219512				5.6377		0.282787
2.64496	0.217636				5.6856		0.278689
2.67869	0.21576				5.7104		0.27459
2.6911	0.213884				5.72		0.270492
2.71235	0.212007				5.7432		0.266394
2.71607	0.210131				5.7544		0.262295
2.72017	0.208255				6.0421		0.258197
2.73567	0.206379				6.0902		0.254098
2.76848	0.204503				6.1709		0.25
2.80123	0.202627				6.2223		0.245902
2.80854	0.20075				6.2629		0.241803
2.83288	0.198874				6.4031		0.237705
2.8933	0.196998				6.6348		0.233607
2.95936	0.195122				6.7313		0.229508
2.9783	0.193246				6.7524		0.22541
3.01012	0.19137				7.1005		0.221311
3.01154	0.189493				7.114		0.217213
3.03814	0.187617				7.1849		0.213115
3.04685	0.185741				7.1869		0.209016
3.09907	0.183865				7.3981		0.204918
3.15	0.181989				7.5335		0.20082
3.16537	0.180113				7.543		0.196721
3.21174	0.178236				7.5752		0.192623
3.2285	0.17636				7.6052		0.188525
3.25407	0.174484				7.9917		0.184426
3.28808	0.172608				8.0439		0.180328
3.34953	0.170732				8.2053		0.17623
3.36233	0.168855				8.2054		0.172131
3.50112	0.166979				8.2512		0.168033
3.5191	0.165103				8.3606		0.163934
3.52485	0.163227				8.3628		0.159836
3.56694	0.161351				8.3904		0.155738
3.56738	0.159475				8.5004		0.151639
3.57258	0.157599				8.5272		0.147541
3.66705	0.155722				8.5651		0.143443
3.6958	0.153846				8.9749		0.139344
3.73694	0.15197				9.2528		0.135246
3.80842	0.150094				9.3623		0.131148
3.83115	0.148218				9.9662		0.127049
3.85696	0.146342				9.9974		0.122951
3.87335	0.144465				10.024		0.118852
3.89208	0.142589				10.083		0.114754
3.92875	0.140713				10.222		0.110656
3.97732	0.138837				10.652		0.106557
4.00551	0.136961				10.724		0.102459
4.04345	0.135084				11.279		0.0983607
4.08884	0.133208				11.351		0.0942623
4.20549	0.131332				12.108		0.0901639
4.23892	0.129456				12.165		0.0860656
4.36893	0.12758				12.788		0.0819672
4.37743	0.125704				13.029		0.0778689
4.4353	0.123827				13.817		0.0737705
4.53111	0.121951				14.493		0.0696721
4.60191	0.120075				14.665		0.0655738
4.62927	0.118199				17.902		0.0614754
4.65817	0.116323				18.451		0.057377
4.83123	0.114447				18.514		0.0532787
4.90052	0.11257				18.602		0.0491803
4.97511	0.110694				19.545		0.045082
5.0015	0.108818				19.985		0.0409836
5.09208	0.106942				20.228		0.0368853
5.28647	0.105066				20.488		0.0327869
5.54285	0.10319				20.86		0.0286885
5.63897	0.101313				21.139		0.0245902
5.65444	0.0994372				21.978		0.0204918
5.88829	0.097561				28.084		0.0163934
5.94932	0.0956848				31.247		0.0122951
6.14397	0.0938086				38.782		0.00819672
6.17413	0.0919325				42.816		0.00409836
6.2678	0.0900563				75.357		0
6.43776	0.0881801				0.40441			1
6.57342	0.0863039				0.40441			0.995902
6.9379	0.0844278				0.44392			0.991803
7.16989	0.0825516				0.59454			0.987705
7.26169	0.0806754				0.65018			0.983607
7.26298	0.0787993				0.74983			0.979508
7.34597	0.0769231				0.79404			0.97541
7.35512	0.0750469				0.83864			0.971311
7.39157	0.0731707				0.8408			0.967213
7.69723	0.0712946				0.86537			0.963115
7.95812	0.0694184				0.9098			0.959016
8.12045	0.0675422				1.0215			0.954918
9.61917	0.065666				1.0581			0.95082
9.93413	0.0637899				1.0711			0.946721
10.1872	0.0619137				1.0852			0.942623
10.3032	0.0600375				1.0916			0.938525
11.609	0.0581614				1.1002			0.934426
11.9146	0.0562852				1.115			0.930328
11.9722	0.054409				1.116			0.92623
12.0765	0.0525328				1.1185			0.918033
12.5686	0.0506567				1.1195			0.913934
12.6644	0.0487805				1.1244			0.909836
12.7558	0.0469043				1.1424			0.905738
13.3456	0.0450281				1.1582			0.901639
13.5927	0.043152				1.1678			0.897541
14.2613	0.0412758				1.2227			0.893443
14.8465	0.0393996				1.2417			0.889344
15.6427	0.0375234				1.2855			0.885246
16.017	0.0356473				1.2897			0.881148
17.0103	0.0337711				1.3056			0.877049
18.4514	0.0318949				1.3057			0.868852
19.3928	0.0300188				1.314			0.864754
22.1267	0.0281426				1.321			0.860656
22.2594	0.0262664				1.3486			0.856557
23.4818	0.0243902				1.3674			0.852459
24.755	0.0225141				1.3733			0.848361
24.7938	0.0206379				1.3778			0.844262
28.1583	0.0187617				1.3929			0.840164
30.6376	0.0150094				1.3943			0.836066
32.0487	0.0131332				1.4501			0.831967
33.9443	0.011257				1.4732			0.827869
36.4523	0.00938086				1.5077			0.82377
37.3233	0.00750469				1.5105			0.819672
40.4404	0.00562852				1.5114			0.815574
49.7874	0.00375234				1.5232			0.811475
56.7554	0.00187617				1.5271			0.807377
68.0323	0				1.5459			0.803279
0.512544		1			1.5473			0.79918
0.512544		0.998124			1.5631			0.795082
0.516845		0.994371			1.564			0.790984
0.545128		0.992495			1.5674			0.786885
0.545411		0.990619			1.599			0.782787
0.551649		0.988743			1.6098			0.778689
0.560423		0.986867			1.6305			0.77459
0.589231		0.984991			1.6524			0.770492
0.590407		0.983114			1.6526			0.766393
0.594757		0.981238			1.6657			0.762295
0.597484		0.979362			1.6863			0.758197
0.603804		0.977486			1.6881			0.754098
0.618239		0.97561			1.7068			0.75
0.618625		0.973734			1.7258			0.745902
0.622534		0.969981			1.7331			0.741803
0.624796		0.968105			1.7775			0.737705
0.626459		0.964353			1.798			0.733607
0.627217		0.962477			1.7998			0.729508
0.630184		0.9606			1.8089			0.72541
0.630835		0.958724			1.8405			0.721311
0.633861		0.956848			1.8426			0.717213
0.636209		0.954972			1.843			0.713115
0.637842		0.953096			1.8747			0.709016
0.639537		0.951219			1.8838			0.704918
0.645105		0.949343			1.8901			0.70082
0.647287		0.947467			1.9056			0.696721
0.647725		0.945591			1.9109			0.692623
0.649124		0.943715			1.9138			0.688525
0.65076		0.941839			1.9152			0.684426
0.65086		0.939963			1.9412			0.680328
0.652393		0.938086			1.9419			0.67623
0.653119		0.93621			2.0653			0.672131
0.660021		0.934334			2.1135			0.668033
0.660252		0.932458			2.1237			0.663934
0.679152		0.930582			2.1303			0.659836
0.684237		0.928705			2.1356			0.655738
0.686581		0.926829			2.1394			0.651639
0.688187		0.924953			2.1454			0.647541
0.688572		0.923077			2.1755			0.643443
0.688724		0.921201			2.1867			0.639344
0.690043		0.919325			2.1923			0.635246
0.693675		0.917448			2.2044			0.631148
0.698847		0.915572			2.2072			0.627049
0.700518		0.913696			2.2435			0.622951
0.703449		0.91182			2.4248			0.618852
0.725595		0.909944			2.4366			0.614754
0.728309		0.906191			2.4457			0.610656
0.736389		0.904315			2.4682			0.606557
0.742571		0.902439			2.4757			0.602459
0.742953		0.900563			2.4854			0.598361
0.753497		0.898687			2.4992			0.594262
0.757168		0.89681			2.5603			0.590164
0.759428		0.894934			2.5618			0.586066
0.765		0.893058			2.6051			0.581967
0.775275		0.891182			2.6668			0.577869
0.775833		0.889306			2.6711			0.57377
0.776809		0.88743			2.6732			0.569672
0.777062		0.885553			2.7276			0.565574
0.780624		0.883677			2.7341			0.561475
0.789212		0.881801			2.735			0.557377
0.790732		0.879925			2.7899			0.553279
0.791516		0.878049			2.8652			0.54918
0.791576		0.876173			2.8878			0.545082
0.791901		0.874296			2.9573			0.540984
0.792339		0.87242			3.025			0.536885
0.793104		0.870544			3.0953			0.532787
0.793374		0.868668			3.0974			0.528689
0.798768		0.866792			3.1255			0.52459
0.798848		0.864916			3.1532			0.520492
0.799174		0.863039			3.2715			0.516393
0.799311		0.861163			3.296			0.512295
0.801773		0.859287			3.302			0.508197
0.804565		0.857411			3.3093			0.504098
0.811262		0.855535			3.317			0.5
0.812436		0.853659			3.4183			0.495902
0.815416		0.851782			3.6427			0.491803
0.816453		0.849906			3.6538			0.487705
0.83022		0.84803			3.679			0.483607
0.831474		0.846154			3.6852			0.479508
0.835119		0.844278			3.6935			0.47541
0.836179		0.840525			3.7121			0.471311
0.841114		0.838649			3.7619			0.467213
0.844741		0.836773			3.9013			0.463115
0.844787		0.834897			3.9296			0.459016
0.847201		0.833021			4.0069			0.454918
0.854537		0.827392			4.0433			0.45082
0.855296		0.825516			4.0533			0.446721
0.858349		0.82364			4.0811			0.442623
0.8651		0.821764			4.12			0.438525
0.868011		0.819887			4.1489			0.434426
0.868925		0.818011			4.1913			0.430328
0.870368		0.814259			4.2421			0.426229
0.871488		0.812383			4.3348			0.422131
0.872449		0.810507			4.5326			0.418033
0.879288		0.80863			4.5363			0.413934
0.885184		0.806754			4.5393			0.409836
0.886312		0.803002			4.5799			0.405738
0.886483		0.801126			4.5859			0.401639
0.890677		0.799249			4.6028			0.397541
0.891118		0.797373			4.6088			0.393443
0.893521		0.795497			4.6454			0.389344
0.895629		0.793621			4.9064			0.385246
0.89971		0.791745			4.9196			0.381147
0.901803		0.789869			4.9571			0.377049
0.901923		0.787992			5.0986			0.372951
0.903486		0.786116			5.1184			0.368853
0.904611		0.78424			5.1215			0.364754
0.912316		0.782364			5.3467			0.360656
0.912531		0.780488			5.3571			0.356557
0.918403		0.778612			5.5262			0.352459
0.919416		0.776736			5.584			0.348361
0.919466		0.774859			5.6307			0.344262
0.926812		0.772983			5.6337			0.340164
0.933664		0.771107			5.6377			0.336066
0.934777		0.769231			5.6629			0.331967
0.937624		0.765478			5.6856			0.327869
0.939565		0.763602			5.6981			0.323771
0.940393		0.761726			5.7026			0.319672
0.944877		0.75985			5.7104			0.315574
0.947626		0.757974			5.72			0.311475
0.950688		0.756098			5.7233			0.307377
0.952305		0.754221			5.7432			0.303279
0.959898		0.752345			5.7544			0.29918
0.960035		0.750469			5.875			0.295082
0.96869		0.748593			6.0902			0.290984
0.970681		0.746717			6.1709			0.286885
0.971883		0.744841			6.2223			0.282787
0.972184		0.742964			6.2298			0.278689
0.974354		0.739212			6.2629			0.27459
0.975711		0.737336			6.2776			0.270492
0.979678		0.73546			6.2904			0.266394
0.985613		0.733584			6.4031			0.262295
0.987862		0.731707			6.4056			0.258197
0.989937		0.729831			6.4563			0.254098
0.990241		0.726079			6.46			0.25
0.993062		0.724203			6.4922			0.245902
0.9945		0.722326			6.6348			0.241803
0.995416		0.72045			6.7767			0.237705
0.995614		0.718574			6.9096			0.233607
0.9962		0.716698			7.1005			0.229508
1.00491		0.714822			7.1265			0.22541
1.00512		0.712946			7.1869			0.221311
1.00588		0.711069			7.3981			0.217213
1.00915		0.709193			7.5335			0.213115
1.01232		0.705441			7.543			0.209016
1.01617		0.703565			7.7878			0.204918
1.02		0.701689			8.0439			0.20082
1.02127		0.697936			8.164			0.196721
1.02359		0.69606			8.2054			0.192623
1.02794		0.694184			8.2512			0.188525
1.02815		0.692308			8.4217			0.184426
1.04189		0.690431			8.5004			0.180328
1.04239		0.688555			8.5651			0.17623
1.04415		0.686679			8.6052			0.172131
1.04486		0.684803			9.0642			0.168033
1.04643		0.682927			9.3623			0.163934
1.05139		0.681051			9.4897			0.159836
1.05273		0.679175			9.6481			0.155738
1.05787		0.677298			9.6604			0.151639
1.06124		0.675422			9.9003			0.147541
1.06334		0.673546			9.9662			0.143443
1.06491		0.67167			10.083			0.139344
1.06689		0.669794			10.222			0.135246
1.0787		0.667917			10.389			0.131148
1.08552		0.666041			10.502			0.127049
1.08859		0.664165			10.642			0.122951
1.08996		0.662289			10.652			0.118852
1.09099		0.660413			10.81			0.114754
1.10086		0.658537			11.1			0.110656
1.10123		0.65666			11.279			0.106557
1.1023		0.654784			11.351			0.102459
1.10712		0.652908			12.126			0.0983607
1.11183		0.651032			12.613			0.0942623
1.11289		0.649156			12.788			0.0901639
1.11991		0.64728			13.029			0.0860656
1.12063		0.643527			13.513			0.0819672
1.12229		0.639775			13.817			0.0778689
1.12316		0.637899			14.493			0.0737705
1.12603		0.636023			14.665			0.0696721
1.13116		0.634146			15.087			0.0655738
1.13851		0.63227			15.252			0.0614754
1.14993		0.630394			16.167			0.057377
1.15033		0.628518			18.104			0.0532787
1.15306		0.626642			18.451			0.0491803
1.15454		0.624765			18.514			0.045082
1.15697		0.622889			18.602			0.0409836
1.15897		0.621013			19.029			0.0368853
1.15934		0.619137			20.488			0.0327869
1.17339		0.615385			21.978			0.0286885
1.17411		0.611632			22.905			0.0245902
1.17575		0.609756			26.711			0.0204918
1.17715		0.60788			28.084			0.0163934
1.17743		0.606004			31.247			0.0122951
1.17963		0.604128			38.782			0.00819672
1.17971		0.602251			52.698			0.00409836
1.18596		0.600375			54.404			0
1.18664		0.598499
1.19497		0.596623
1.19729		0.594747
1.20114		0.59287
1.20991		0.590994
1.22506		0.589118
1.22612		0.587242
1.22824		0.585366
1.23352		0.58349
1.2442		0.581614
1.24507		0.579737
1.25004		0.577861
1.27602		0.575985
1.2774		0.574109
1.28011		0.572233
1.28339		0.570357
1.28968		0.56848
1.29046		0.566604
1.29549		0.564728
1.29579		0.562852
1.29686		0.560976
1.30325		0.559099
1.31217		0.557223
1.31604		0.555347
1.31739		0.553471
1.32305		0.549719
1.32379		0.547842
1.33163		0.545966
1.33767		0.54409
1.35294		0.542214
1.35875		0.540338
1.3598		0.538462
1.38077		0.536585
1.38574		0.534709
1.38735		0.532833
1.39035		0.530957
1.40343		0.529081
1.40513		0.527204
1.4079		0.525328
1.42549		0.523452
1.42597		0.521576
1.4514		0.5197
1.45538		0.517824
1.458		0.515948
1.45975		0.514071
1.45984		0.512195
1.46564		0.510319
1.46841		0.508443
1.47381		0.506567
1.47774		0.50469
1.47803		0.502814
1.47988		0.500938
1.48158		0.499062
1.48632		0.497186
1.49505		0.49531
1.49632		0.493433
1.50178		0.491557
1.50503		0.489681
1.50536		0.485929
1.50896		0.484052
1.51751		0.482176
1.52584		0.4803
1.52673		0.478424
1.5283		0.476548
1.53183		0.474672
1.53424		0.472795
1.55131		0.470919
1.55577		0.469043
1.5572		0.467167
1.55884		0.465291
1.56132		0.463415
1.5615		0.461539
1.56466		0.459662
1.58347		0.457786
1.58429		0.45591
1.58492		0.454034
1.59669		0.452158
1.60838		0.450281
1.60884		0.448405
1.61288		0.446529
1.62809		0.444653
1.6284		0.442777
1.63922		0.440901
1.64511		0.439024
1.64566		0.437148
1.64786		0.435272
1.64899		0.433396
1.65564		0.43152
1.66224		0.429644
1.67163		0.427767
1.68319		0.425891
1.69129		0.424015
1.69262		0.420263
1.69853		0.418386
1.69979		0.41651
1.70164		0.414634
1.70236		0.412758
1.70631		0.410882
1.71309		0.409006
1.71835		0.407129
1.72236		0.405253
1.72981		0.403377
1.73281		0.401501
1.734		0.399625
1.74074		0.397749
1.7433		0.395872
1.75135		0.393996
1.76835		0.39212
1.76908		0.390244
1.76924		0.388368
1.78664		0.386492
1.79105		0.384615
1.79354		0.382739
1.82035		0.380863
1.82463		0.378987
1.83883		0.377111
1.84816		0.375235
1.85866		0.373358
1.86436		0.371482
1.86539		0.369606
1.86827		0.36773
1.8685		0.365854
1.8704		0.363978
1.88333		0.362101
1.88518		0.360225
1.89216		0.358349
1.89248		0.356473
1.90192		0.354597
1.91386		0.35272
1.91708		0.350844
1.9185		0.348968
1.94039		0.347092
1.94554		0.345216
1.96265		0.34334
1.96797		0.341463
1.97415		0.339587
1.9787		0.337711
1.9919		0.335835
1.99297		0.333959
2.00544		0.332083
2.00892		0.330206
2.03202		0.32833
2.03882		0.326454
2.05906		0.324578
2.06802		0.322702
2.0732		0.320825
2.0744		0.318949
2.09043		0.317073
2.10923		0.315197
2.1098		0.313321
2.11158		0.311445
2.12294		0.309569
2.14815		0.307692
2.1727		0.305816
2.18509		0.30394
2.20011		0.302064
2.20197		0.300188
2.21578		0.298311
2.21695		0.296435
2.21848		0.294559
2.21879		0.292683
2.2348		0.290807
2.24458		0.288931
2.24809		0.287054
2.25896		0.285178
2.26065		0.283302
2.26431		0.281426
2.26501		0.27955
2.27679		0.277674
2.28016		0.275797
2.29271		0.273921
2.30817		0.272045
2.35291		0.270169
2.35982		0.268293
2.37903		0.266417
2.38454		0.26454
2.40943		0.262664
2.42095		0.260788
2.48715		0.258912
2.49009		0.257036
2.51982		0.255159
2.53672		0.253283
2.54623		0.251407
2.55343		0.249531
2.56272		0.247655
2.5634		0.245779
2.57945		0.243902
2.5864		0.242026
2.6055		0.24015
2.61441		0.238274
2.63898		0.236398
2.64721		0.234522
2.74072		0.232645
2.78391		0.230769
2.80546		0.228893
2.85129		0.227017
2.90191		0.225141
2.91942		0.223265
2.95177		0.221388
2.958		0.219512
2.96244		0.217636
2.9934		0.21576
2.99931		0.213884
3.00002		0.212007
3.00234		0.210131
3.00602		0.208255
3.06722		0.206379
3.09717		0.204503
3.11401		0.202627
3.12014		0.20075
3.19983		0.198874
3.22068		0.196998
3.31956		0.195122
3.35073		0.193246
3.35681		0.19137
3.38194		0.189493
3.4265		0.187617
3.49759		0.185741
3.50321		0.183865
3.53954		0.181989
3.57771		0.180113
3.60303		0.178236
3.62204		0.17636
3.72227		0.174484
3.79085		0.172608
3.80625		0.170732
3.8375		0.168855
3.92774		0.166979
3.95209		0.165103
3.98072		0.163227
4.01088		0.161351
4.03649		0.159475
4.23146		0.157599
4.24632		0.155722
4.24809		0.153846
4.25995		0.15197
4.38958		0.150094
4.45301		0.148218
4.48329		0.146342
4.50795		0.144465
4.53588		0.142589
4.54585		0.140713
4.6566		0.138837
4.76795		0.136961
4.9037		0.135084
4.9194		0.133208
4.94805		0.131332
5.05132		0.129456
5.19453		0.12758
5.41777		0.125704
5.43192		0.123827
5.52745		0.121951
5.53444		0.120075
5.56779		0.118199
5.70585		0.116323
5.7696		0.114447
5.86522		0.11257
6.03736		0.110694
6.18569		0.108818
6.23645		0.106942
6.2489		0.105066
6.2544		0.10319
6.34175		0.101313
6.7375		0.0994372
6.7501		0.097561
6.79086		0.0956848
6.83079		0.0938086
6.86566		0.0919325
6.87011		0.0900563
6.92539		0.0881801
7.17921		0.0863039
7.27839		0.0844278
7.40765		0.0825516
7.64486		0.0806754
7.74574		0.0787993
7.7527		0.0769231
7.97995		0.0750469
8.59296		0.0731707
8.63216		0.0712946
9.09532		0.0694184
9.26846		0.0675422
10.1052		0.065666
10.2502		0.0637899
10.7273		0.0619137
10.9008		0.0600375
10.9474		0.0581614
11.289		0.0562852
11.699		0.054409
11.7634		0.0525328
11.7745		0.0506567
12.0312		0.0487805
12.368		0.0469043
12.8582		0.0450281
12.8907		0.043152
13.0403		0.0412758
13.3383		0.0393996
13.4677		0.0375234
13.9842		0.0356473
16.0198		0.0337711
17.5834		0.0318949
20.433		0.0300188
20.9594		0.0281426
21.0248		0.0262664
22.5524		0.0243902
24.6402		0.0225141
24.9708		0.0206379
29.6806		0.0187617
30.1778		0.0168855
31.1343		0.0150094
33.0342		0.0131332
34.5106		0.011257
35.0748		0.00938086
40.2118		0.00750469
51.29		0.00562852
58.4698		0.00375234
60.3192		0.00187617
68.0296		0
0.338556			1
0.338556			0.998124
0.426954			0.996248
0.452966			0.994371
0.503074			0.992495
0.512544			0.990619
0.516845			0.988743
0.545411			0.986867
0.560423			0.984991
0.561505			0.983114
0.589231			0.981238
0.590407			0.979362
0.594757			0.977486
0.597484			0.97561
0.603804			0.973734
0.618239			0.971857
0.622534			0.968105
0.624796			0.966229
0.626459			0.964353
0.627217			0.962477
0.630184			0.9606
0.630835			0.958724
0.633861			0.956848
0.636209			0.954972
0.637842			0.953096
0.639537			0.951219
0.645105			0.947467
0.647287			0.945591
0.648993			0.943715
0.649124			0.941839
0.65076			0.939963
0.65086			0.938086
0.653119			0.934334
0.660021			0.932458
0.660252			0.930582
0.664959			0.928705
0.675608			0.926829
0.679152			0.924953
0.684237			0.923077
0.686581			0.921201
0.688187			0.919325
0.688572			0.917448
0.688724			0.915572
0.690043			0.913696
0.693675			0.91182
0.698847			0.909944
0.700518			0.908068
0.703449			0.906191
0.722274			0.904315
0.725595			0.902439
0.728309			0.898687
0.742571			0.89681
0.753497			0.894934
0.759428			0.893058
0.765			0.891182
0.775275			0.889306
0.775833			0.88743
0.776809			0.885553
0.777062			0.883677
0.780624			0.881801
0.789212			0.879925
0.790732			0.878049
0.791516			0.876173
0.791576			0.874296
0.791901			0.87242
0.792339			0.870544
0.793374			0.868668
0.798768			0.866792
0.798848			0.864916
0.799174			0.863039
0.801773			0.861163
0.804565			0.859287
0.811262			0.857411
0.813076			0.855535
0.815416			0.853659
0.816453			0.851782
0.819739			0.849906
0.822668			0.84803
0.83022			0.846154
0.831474			0.844278
0.835119			0.842402
0.836179			0.840525
0.841114			0.838649
0.844787			0.836773
0.847201			0.834897
0.854537			0.831144
0.855296			0.829268
0.858349			0.827392
0.858662			0.825516
0.8651			0.82364
0.870368			0.819887
0.871488			0.818011
0.872449			0.816135
0.872979			0.814259
0.879288			0.812383
0.885184			0.80863
0.886312			0.804878
0.890677			0.803002
0.891118			0.801126
0.89216			0.799249
0.892496			0.797373
0.893521			0.795497
0.895629			0.793621
0.897466			0.791745
0.899157			0.789869
0.89971			0.787992
0.901803			0.786116
0.903486			0.78424
0.912316			0.780488
0.912531			0.778612
0.91386			0.776736
0.918403			0.774859
0.919416			0.772983
0.919466			0.771107
0.926812			0.769231
0.933664			0.767355
0.934777			0.765478
0.937624			0.761726
0.939565			0.75985
0.940393			0.756098
0.944877			0.754221
0.947626			0.752345
0.950165			0.750469
0.952305			0.748593
0.959898			0.746717
0.960035			0.744841
0.969			0.742964
0.970681			0.741088
0.971639			0.739212
0.979678			0.737336
0.981005			0.73546
0.985613			0.733584
0.989937			0.731707
0.9945			0.729831
0.995416			0.727955
0.9962			0.726079
1.00074			0.724203
1.00491			0.722326
1.00512			0.72045
1.00588			0.718574
1.00915			0.716698
1.01232			0.712946
1.01617			0.711069
1.02			0.709193
1.02359			0.707317
1.02794			0.705441
1.02815			0.703565
1.04189			0.701689
1.04486			0.699812
1.05139			0.697936
1.05273			0.69606
1.05742			0.694184
1.05787			0.692308
1.06202			0.690431
1.06334			0.688555
1.06491			0.686679
1.06689			0.684803
1.07615			0.682927
1.0787			0.681051
1.08414			0.679175
1.08552			0.677298
1.08996			0.675422
1.09099			0.673546
1.10086			0.67167
1.10123			0.669794
1.10577			0.667917
1.10712			0.666041
1.11183			0.664165
1.11289			0.662289
1.11991			0.660413
1.12063			0.65666
1.12229			0.654784
1.12603			0.652908
1.13116			0.651032
1.15033			0.649156
1.15306			0.64728
1.15424			0.645403
1.15454			0.643527
1.15697			0.641651
1.15897			0.639775
1.15934			0.637899
1.17213			0.636023
1.17339			0.63227
1.17411			0.628518
1.17575			0.624765
1.17715			0.622889
1.17743			0.621013
1.17971			0.619137
1.18596			0.615385
1.18664			0.613509
1.19729			0.611632
1.20114			0.609756
1.20222			0.60788
1.20264			0.606004
1.20903			0.604128
1.22612			0.602251
1.22824			0.600375
1.24507			0.598499
1.27229			0.596623
1.27602			0.594747
1.27719			0.59287
1.2774			0.590994
1.28339			0.587242
1.28968			0.585366
1.29021			0.581614
1.29046			0.579737
1.29579			0.577861
1.29686			0.575985
1.2998			0.574109
1.30619			0.572233
1.31604			0.570357
1.31729			0.56848
1.31739			0.566604
1.32305			0.562852
1.32379			0.560976
1.32628			0.559099
1.33767			0.557223
1.3577			0.555347
1.35875			0.553471
1.3598			0.551595
1.37752			0.549719
1.38574			0.547842
1.38735			0.545966
1.38874			0.54409
1.39035			0.542214
1.40343			0.540338
1.40505			0.538462
1.41059			0.536585
1.41558			0.534709
1.41653			0.532833
1.42549			0.530957
1.42597			0.529081
1.42844			0.527204
1.43262			0.525328
1.458			0.523452
1.45975			0.521576
1.45984			0.5197
1.46841			0.517824
1.46971			0.515948
1.47107			0.514071
1.4726			0.512195
1.47381			0.510319
1.48251			0.508443
1.48632			0.506567
1.48879			0.50469
1.49373			0.502814
1.49505			0.500938
1.50178			0.499062
1.50503			0.497186
1.50536			0.49531
1.50687			0.493433
1.52237			0.491557
1.52673			0.489681
1.5283			0.487805
1.55131			0.485929
1.55577			0.484052
1.55696			0.482176
1.55884			0.4803
1.56301			0.478424
1.56466			0.476548
1.57709			0.474672
1.58429			0.472795
1.60884			0.470919
1.62809			0.469043
1.63371			0.467167
1.63859			0.465291
1.63922			0.463415
1.64445			0.461539
1.64566			0.459662
1.64786			0.457786
1.66224			0.45591
1.66686			0.454034
1.677			0.452158
1.68713			0.450281
1.68754			0.448405
1.69129			0.446529
1.69262			0.444653
1.69957			0.442777
1.69979			0.440901
1.70164			0.439024
1.70236			0.437148
1.71059			0.435272
1.71169			0.433396
1.72236			0.43152
1.72655			0.429644
1.73281			0.427767
1.7433			0.425891
1.74828			0.424015
1.75135			0.422139
1.75487			0.420263
1.7612			0.418386
1.76908			0.41651
1.76924			0.414634
1.77039			0.412758
1.79105			0.410882
1.79154			0.409006
1.79354			0.407129
1.80312			0.405253
1.82035			0.403377
1.82463			0.401501
1.83883			0.399625
1.84816			0.397749
1.86132			0.395872
1.86436			0.393996
1.86539			0.39212
1.86645			0.390244
1.87299			0.388368
1.88333			0.386492
1.88648			0.384615
1.89248			0.382739
1.90192			0.380863
1.90773			0.378987
1.91026			0.377111
1.91708			0.375235
1.9185			0.373358
1.9326			0.371482
1.94458			0.369606
1.94554			0.36773
1.9462			0.365854
1.95204			0.363978
1.97368			0.362101
1.98779			0.360225
1.98967			0.358349
1.99297			0.356473
2.00544			0.354597
2.00892			0.350844
2.01861			0.348968
2.02644			0.347092
2.02919			0.345216
2.03202			0.34334
2.03882			0.341463
2.03963			0.339587
2.04014			0.337711
2.05374			0.335835
2.05906			0.333959
2.07248			0.332083
2.07269			0.330206
2.0732			0.32833
2.09043			0.326454
2.09287			0.324578
2.10923			0.322702
2.1097			0.320825
2.1098			0.318949
2.11158			0.317073
2.11952			0.315197
2.12982			0.313321
2.13889			0.311445
2.1523			0.309569
2.1727			0.307692
2.17349			0.305816
2.1843			0.30394
2.18484			0.302064
2.21414			0.300188
2.21848			0.298311
2.21879			0.296435
2.2348			0.294559
2.23936			0.292683
2.24458			0.290807
2.24536			0.288931
2.24772			0.287054
2.24809			0.285178
2.24872			0.283302
2.25896			0.281426
2.26067			0.27955
2.26501			0.277674
2.27208			0.275797
2.27679			0.273921
2.2838			0.272045
2.29271			0.270169
2.29803			0.268293
2.34594			0.266417
2.35291			0.26454
2.35982			0.262664
2.40943			0.260788
2.42095			0.258912
2.4522			0.257036
2.46727			0.255159
2.48715			0.253283
2.51208			0.251407
2.53672			0.249531
2.57922			0.247655
2.57945			0.245779
2.58109			0.243902
2.58233			0.242026
2.5864			0.24015
2.58947			0.238274
2.59256			0.236398
2.6055			0.234522
2.61441			0.232645
2.63238			0.230769
2.69028			0.228893
2.74072			0.227017
2.76578			0.225141
2.76596			0.223265
2.78391			0.221388
2.83312			0.219512
2.89445			0.217636
2.90191			0.21576
2.95177			0.213884
2.96244			0.212007
2.96374			0.210131
2.97633			0.208255
2.99677			0.206379
3.00002			0.204503
3.00234			0.202627
3.03729			0.20075
3.09182			0.198874
3.14098			0.196998
3.22068			0.195122
3.22955			0.193246
3.2482			0.19137
3.32127			0.189493
3.35245			0.187617
3.35681			0.185741
3.36087			0.183865
3.38194			0.181989
3.39098			0.180113
3.43515			0.178236
3.4356			0.17636
3.45343			0.174484
3.4948			0.172608
3.50321			0.170732
3.53954			0.168855
3.60303			0.166979
3.62007			0.165103
3.63856			0.163227
3.66122			0.161351
3.66324			0.159475
3.72587			0.157599
3.76156			0.155722
3.79085			0.153846
3.80625			0.15197
3.8602			0.150094
3.86094			0.148218
3.9072			0.146342
3.90728			0.144465
3.98072			0.142589
4.03649			0.140713
4.09178			0.138837
4.1472			0.136961
4.15481			0.135084
4.22457			0.133208
4.23146			0.131332
4.31474			0.129456
4.36558			0.12758
4.45301			0.125704
4.50795			0.123827
4.53588			0.121951
4.54585			0.120075
4.6566			0.118199
4.68096			0.116323
4.70805			0.114447
4.78891			0.11257
4.92327			0.110694
4.94805			0.108818
4.98902			0.106942
5.14413			0.105066
5.2119			0.10319
5.43192			0.101313
5.53444			0.0994372
5.56779			0.097561
5.6105			0.0956848
5.86034			0.0938086
6.01032			0.0919325
6.03736			0.0900563
6.34175			0.0881801
6.64761			0.0863039
6.7501			0.0844278
6.79086			0.0825516
6.92539			0.0806754
7.14929			0.0787993
7.17921			0.0769231
7.52077			0.0750469
7.7527			0.0731707
7.9415			0.0712946
7.97995			0.0694184
8.0091			0.0675422
8.18175			0.065666
8.59296			0.0637899
8.60262			0.0619137
8.99717			0.0600375
9.69013			0.0581614
10.1052			0.0562852
10.2502			0.054409
10.905			0.0525328
11.3522			0.0506567
11.6016			0.0487805
11.6665			0.0469043
11.7634			0.0450281
11.9148			0.043152
11.9826			0.0412758
12.8907			0.0393996
13.3383			0.0375234
13.4677			0.0356473
14.3655			0.0337711
15.6167			0.0318949
15.73			0.0300188
16.9863			0.0281426
17.5834			0.0262664
20.036			0.0243902
20.1212			0.0225141
21.4167			0.0206379
21.8028			0.0187617
21.9852			0.0168855
24.9316			0.0150094
24.9708			0.0131332
27.2501			0.011257
27.9683			0.00938086
29.6557			0.00750469
29.6806			0.00562852
46.5679			0.00375234
56.1454			0.00187617
67.8083			0

## Sheet: Supplementary Fig 6
Supplementary Fig 6a																											Supplementary Fig 6b
Step size plant 1	ecdf plant 1	Step size plant 2	ecdf plant 2	Step size plant3	ecdf plant 3	Step size plant 4	ecdf plant 4	Step size plant 5	ecdf plant 5	Step size plant 6	ecdf plant 6	Step size plant 7	ecdf plant 7	Step size plant 8	ecdf plant 8	Step size plant 9	ecdf plant 9	Step size plant 10	ecdf plant 10	Step size plant 11	ecdf plant 11	Step size plant 12	ecdf plant 12	Step size total	ecdf total		Step size plant 1	ecdf plant 1	Step size plant 2	ecdf plant 2	Step size plant 3	ecdf plant 3	Step size plant 4	ecdf plant 4	Step size plant 5	ecdf plant 5
0.24708	1	0.24708	1	0.29316	1	0.31281	1	0.34071	1	0.43053	1	0.27196	1	0.30238	1	0.65239	1	0.42695	1	0.45401	1	0.2885	1	0.22275	1		0.98966	1	0.35981	1	0.34412	1	0.36448	1	0.34412	1
0.24708	0.988506	0.24708	0.994536	0.29316	0.983051	0.31281	0.99359	0.34071	0.993333	0.43053	0.982759	0.27196	0.99375	0.30238	0.983333	0.65239	0.992754	0.42695	0.994318	0.45401	0.98	0.2885	0.994413	0.22275	0.99932		0.98966	0.977273	0.35981	0.993506	0.34412	0.993902	0.36448	0.994924	0.34412	0.99867
0.41118	0.977012	0.35541	0.989071	0.303	0.966102	0.35376	0.987179	0.34305	0.986667	0.44095	0.965517	0.28912	0.9875	0.35527	0.966667	0.65312	0.985507	0.45297	0.988636	0.58923	0.96	0.33856	0.988827	0.24708	0.99864		0.99462	0.954545	0.38013	0.987013	0.42582	0.987805	0.36544	0.989848	0.35981	0.99734
0.44284	0.965517	0.38625	0.983607	0.3604	0.949152	0.3669	0.980769	0.34868	0.98	0.46211	0.948276	0.31709	0.98125	0.35577	0.95	0.68658	0.978261	0.51254	0.982955	0.74257	0.94	0.50307	0.98324	0.255	0.997961		1.0685	0.931818	0.38761	0.980519	0.42646	0.981707	0.39161	0.984772	0.36448	0.996011
0.45401	0.954023	0.40611	0.978142	0.37496	0.932203	0.38569	0.974359	0.35512	0.973333	0.48621	0.931034	0.32959	0.975	0.41242	0.933333	0.69004	0.971015	0.51684	0.971591	0.7535	0.92	0.55165	0.977654	0.27196	0.997281		1.1984	0.909091	0.43565	0.974026	0.44217	0.97561	0.39373	0.979695	0.36544	0.994681
0.45546	0.942529	0.40933	0.972678	0.37784	0.915254	0.40005	0.967949	0.35523	0.966667	0.50545	0.913793	0.34052	0.96875	0.49984	0.916667	0.72227	0.963768	0.54541	0.965909	0.79337	0.9	0.56042	0.972067	0.2885	0.996601		1.252	0.886364	0.46519	0.967533	0.44699	0.969512	0.40824	0.974619	0.3661	0.993351
0.46713	0.931034	0.41118	0.967213	0.40104	0.898305	0.44623	0.961538	0.35551	0.96	0.54639	0.896552	0.34336	0.9625	0.50287	0.9	0.77681	0.956522	0.5615	0.960227	0.83147	0.88	0.59748	0.96648	0.28912	0.995921		1.385	0.863636	0.47538	0.961039	0.47418	0.963415	0.41182	0.969543	0.38013	0.992021
0.47373	0.91954	0.41863	0.961749	0.40141	0.881356	0.45486	0.955128	0.36142	0.953333	0.67201	0.87931	0.345	0.95625	0.56766	0.883333	0.77706	0.949275	0.59041	0.954545	0.8685	0.86	0.6038	0.960894	0.29316	0.995241		1.439	0.840909	0.49047	0.954545	0.48018	0.957317	0.41715	0.964467	0.38761	0.990691
0.47957	0.908046	0.44284	0.956284	0.41118	0.864407	0.45752	0.948718	0.36572	0.946667	0.68845	0.862069	0.36752	0.95	0.62361	0.866667	0.79073	0.942029	0.59476	0.948864	0.94039	0.84	0.61862	0.955307	0.30238	0.994561		1.4986	0.818182	0.51222	0.948052	0.5172	0.951219	0.4361	0.959391	0.39161	0.989362
0.4817	0.896552	0.44602	0.95082	0.43837	0.847458	0.4746	0.942308	0.37409	0.94	0.70262	0.844828	0.37323	0.94375	0.66432	0.85	0.79158	0.934783	0.61824	0.943182	0.94488	0.82	0.63018	0.949721	0.303	0.993882		1.517	0.795455	0.52028	0.941558	0.53205	0.945122	0.43895	0.954315	0.39373	0.988032
0.50971	0.885058	0.44736	0.945355	0.51308	0.830508	0.48586	0.935897	0.3772	0.933333	0.73093	0.827586	0.41954	0.9375	0.66628	0.833333	0.79877	0.927536	0.62253	0.931818	1.0123	0.8	0.63784	0.944134	0.31281	0.993202		1.5973	0.772727	0.52096	0.935065	0.56781	0.939024	0.43943	0.949239	0.40441	0.986702
0.54958	0.873563	0.45199	0.939891	0.52014	0.813559	0.49773	0.929487	0.38394	0.926667	0.79683	0.810345	0.43053	0.93125	0.66848	0.816667	0.80457	0.92029	0.6248	0.926136	1.0213	0.78	0.63954	0.938547	0.31709	0.992522		1.6532	0.75	0.53453	0.928571	0.5687	0.932927	0.44121	0.944162	0.40824	0.985372
0.56367	0.862069	0.45401	0.934426	0.53201	0.79661	0.50361	0.923077	0.38426	0.92	0.84024	0.793103	0.43298	0.925	0.67041	0.8	0.83618	0.913044	0.62646	0.914773	1.0579	0.76	0.6451	0.932961	0.32959	0.991842		1.7148	0.727273	0.53692	0.922078	0.57135	0.926829	0.44769	0.939086	0.41182	0.984043
0.57441	0.850575	0.45546	0.928962	0.60156	0.779661	0.51176	0.916667	0.38533	0.913333	0.87592	0.775862	0.43746	0.91875	0.74257	0.783333	0.85454	0.898551	0.63084	0.909091	1.091	0.74	0.64772	0.927374	0.33305	0.991162		1.871	0.704545	0.54064	0.915585	0.58401	0.920732	0.45616	0.93401	0.41715	0.982713
0.59107	0.839081	0.46713	0.923497	0.61936	0.762712	0.52096	0.910256	0.38714	0.906667	0.89401	0.758621	0.4378	0.9125	0.76476	0.766667	0.8651	0.891304	0.63386	0.903409	1.1023	0.72	0.65312	0.921788	0.33529	0.990483		1.9166	0.681818	0.6054	0.909091	0.61901	0.914634	0.46112	0.928934	0.42582	0.981383
0.59661	0.827586	0.47373	0.918033	0.62326	0.745763	0.5384	0.903846	0.3967	0.9	0.91037	0.741379	0.44095	0.90625	0.76971	0.75	0.87037	0.884058	0.63621	0.897727	1.1223	0.7	0.66025	0.916201	0.33856	0.989803		1.9203	0.659091	0.63711	0.902597	0.63667	0.908537	0.46823	0.923858	0.42646	0.980053
0.59998	0.816092	0.47721	0.912568	0.63318	0.728814	0.5664	0.897436	0.39826	0.893333	0.91223	0.724138	0.44527	0.9	0.78634	0.733333	0.87245	0.876812	0.6451	0.892045	1.1312	0.68	0.67561	0.910615	0.34052	0.989123		2.1326	0.636364	0.6404	0.896104	0.6395	0.902439	0.49734	0.918782	0.43565	0.978723
0.60136	0.804598	0.47957	0.907104	0.63613	0.711864	0.57334	0.891026	0.41368	0.886667	1.0036	0.706897	0.46211	0.89375	0.82192	0.716667	0.88631	0.869565	0.64729	0.886364	1.1545	0.66	0.67915	0.905028	0.34071	0.988443		2.2736	0.613636	0.66554	0.88961	0.64468	0.896341	0.51639	0.913706	0.4361	0.977394
0.61505	0.793103	0.4817	0.901639	0.63648	0.694915	0.57455	0.884615	0.41881	0.88	1.0142	0.689655	0.47122	0.8875	0.83306	0.7	0.88648	0.862319	0.64899	0.880682	1.159	0.64	0.68424	0.899441	0.34305	0.987763		2.4376	0.590909	0.68262	0.883117	0.65261	0.890244	0.5206	0.908629	0.43895	0.976064
0.62768	0.781609	0.50971	0.896175	0.6373	0.677966	0.57914	0.878205	0.42533	0.873333	1.0168	0.672414	0.47622	0.88125	0.83641	0.683333	0.90349	0.855072	0.64912	0.875	1.2099	0.62	0.69367	0.893855	0.34336	0.987084		2.4577	0.568182	0.68704	0.876623	0.67663	0.884146	0.52247	0.903553	0.43943	0.974734
0.63051	0.770115	0.52154	0.89071	0.64842	0.661017	0.5847	0.871795	0.43196	0.866667	1.0747	0.655172	0.48561	0.875	0.86117	0.666667	0.9184	0.847826	0.65076	0.869318	1.3231	0.6	0.70052	0.888268	0.345	0.986404		2.8045	0.545455	0.71837	0.87013	0.68633	0.878049	0.52918	0.898477	0.44121	0.973404
0.63672	0.758621	0.54958	0.885246	0.65267	0.644068	0.59641	0.865385	0.432	0.86	1.1201	0.637931	0.48621	0.86875	0.87756	0.65	0.93366	0.84058	0.66002	0.863636	1.4597	0.58	0.7256	0.882682	0.34868	0.985724		2.9058	0.522727	0.76069	0.863636	0.72729	0.871951	0.57494	0.893401	0.44217	0.972074
0.64564	0.747127	0.55851	0.879781	0.65312	0.627119	0.5986	0.858974	0.45302	0.853333	1.1733	0.62069	0.50545	0.8625	0.88551	0.633333	0.93478	0.833333	0.68819	0.857955	1.4799	0.56	0.72831	0.871508	0.35099	0.985044		3.0672	0.5	0.8132	0.857143	0.74535	0.865854	0.60942	0.888325	0.44392	0.970745
0.65141	0.735632	0.56367	0.874317	0.66575	0.61017	0.60554	0.852564	0.4531	0.846667	1.1812	0.603448	0.52903	0.85625	0.8988	0.616667	0.96004	0.826087	0.68857	0.852273	1.5283	0.54	0.74295	0.865922	0.35376	0.984364		3.155	0.477273	0.85578	0.850649	0.74754	0.859756	0.61397	0.883249	0.44699	0.969415
0.65165	0.724138	0.56533	0.868852	0.67322	0.59322	0.6066	0.846154	0.45829	0.84	1.2045	0.586207	0.53451	0.85	0.93795	0.6	0.97435	0.818841	0.68872	0.846591	1.5513	0.52	0.77583	0.860335	0.35512	0.983684		3.2288	0.454545	0.90716	0.844156	0.75912	0.853659	0.62667	0.878173	0.44729	0.968085
0.65475	0.712644	0.57441	0.863388	0.67795	0.576271	0.60693	0.839744	0.46322	0.833333	1.2359	0.568966	0.53639	0.84375	0.96002	0.583333	0.97968	0.811594	0.70345	0.840909	1.6832	0.5	0.78921	0.854749	0.35523	0.983005		3.2556	0.431818	0.94155	0.837662	0.76137	0.847561	0.63787	0.873097	0.44769	0.966755
0.65982	0.701149	0.57925	0.857923	0.68518	0.559322	0.62397	0.833333	0.46951	0.826667	1.2414	0.551724	0.53907	0.8375	0.97125	0.566667	1.0059	0.804348	0.73639	0.835227	1.6926	0.48	0.79152	0.849162	0.35527	0.982325		3.4985	0.409091	0.96199	0.831169	0.77067	0.841463	0.63791	0.86802	0.45616	0.965426
0.67676	0.689655	0.58385	0.852459	0.70449	0.542373	0.6323	0.826923	0.48849	0.82	1.2662	0.534483	0.54248	0.83125	0.99366	0.55	1.0236	0.797101	0.75717	0.829545	1.7024	0.46	0.7931	0.843575	0.35541	0.981645		3.5574	0.386364	0.99893	0.824675	0.77474	0.835366	0.64151	0.862944	0.46112	0.964096
0.70466	0.678161	0.59107	0.846994	0.70674	0.525424	0.6644	0.820513	0.4965	0.813333	1.3785	0.517241	0.54639	0.825	0.99645	0.533333	1.0527	0.789855	0.765	0.823864	1.7691	0.44	0.79885	0.837989	0.35551	0.980965		3.8187	0.363636	1.0055	0.818182	0.79733	0.829268	0.64729	0.857868	0.46519	0.962766
0.71582	0.666667	0.59489	0.84153	0.71234	0.508475	0.66569	0.814103	0.50229	0.806667	1.4409	0.5	0.57378	0.81875	1.0038	0.516667	1.0649	0.782609	0.77527	0.818182	1.791	0.42	0.84111	0.832402	0.35577	0.980286		3.8688	0.340909	1.0174	0.811688	0.83713	0.823171	0.6594	0.852792	0.46823	0.961436
0.7227	0.655172	0.59661	0.836066	0.71904	0.491525	0.68584	0.807692	0.50771	0.8	1.4805	0.482759	0.58026	0.8125	1.0613	0.5	1.0669	0.775362	0.78062	0.8125	1.7935	0.4	0.85454	0.826816	0.35678	0.979606		4.0051	0.318182	1.0557	0.805195	0.83757	0.817073	0.65975	0.847716	0.47418	0.960106
0.73895	0.643678	0.59998	0.830601	0.77938	0.474576	0.6877	0.801282	0.51277	0.793333	1.4905	0.465517	0.58741	0.80625	1.0703	0.483333	1.1012	0.768116	0.7919	0.806818	1.8203	0.38	0.8553	0.821229	0.35789	0.978926		4.385	0.295455	1.0581	0.798701	0.85096	0.810976	0.67758	0.84264	0.47538	0.958777
0.74909	0.632184	0.60097	0.825137	0.80638	0.457627	0.7038	0.794872	0.51366	0.786667	1.5235	0.448276	0.67201	0.8	1.0907	0.466667	1.1129	0.76087	0.79234	0.801136	2.0054	0.36	0.85866	0.815643	0.3604	0.978246		5.9739	0.272727	1.0646	0.792208	0.86241	0.804878	0.68038	0.837564	0.48018	0.957447
0.80121	0.62069	0.60136	0.819672	0.8146	0.440678	0.70401	0.788462	0.5206	0.78	1.5506	0.431034	0.68367	0.79375	1.1214	0.45	1.1206	0.753623	0.79917	0.795455	2.2001	0.34	0.86892	0.810056	0.36142	0.977566		6.9946	0.25	1.0908	0.785714	0.86876	0.798781	0.68085	0.832487	0.49047	0.956117
0.80829	0.609195	0.61505	0.814208	0.85198	0.423729	0.7041	0.782051	0.5234	0.773333	1.5576	0.413793	0.68425	0.7875	1.1547	0.433333	1.1499	0.746377	0.79931	0.789773	2.2169	0.32	0.87037	0.804469	0.36572	0.976886		7.4767	0.227273	1.0958	0.779221	0.88214	0.792683	0.69787	0.827411	0.49734	0.954787
0.82657	0.597701	0.62768	0.808743	0.88987	0.40678	0.71177	0.775641	0.53983	0.766667	1.5949	0.396552	0.68845	0.78125	1.263	0.416667	1.1531	0.73913	0.80177	0.784091	2.2185	0.3	0.87929	0.798883	0.36646	0.976207		9.0079	0.204545	1.1098	0.772727	0.89674	0.786585	0.70454	0.822335	0.51222	0.953457
0.82876	0.586207	0.62845	0.803279	0.89051	0.389831	0.71398	0.769231	0.54283	0.76	1.6768	0.37931	0.69596	0.775	1.3362	0.4	1.1774	0.731884	0.81126	0.778409	2.958	0.28	0.88518	0.787709	0.3669	0.975527		10.106	0.181818	1.117	0.766234	0.89811	0.780488	0.71578	0.817259	0.51639	0.952128
0.83072	0.574713	0.63051	0.797814	0.90011	0.372881	0.7155	0.762821	0.56511	0.753333	1.6838	0.362069	0.70262	0.76875	1.3425	0.383333	1.2251	0.724638	0.81244	0.772727	3.1998	0.26	0.89068	0.782123	0.36752	0.974847		10.924	0.159091	1.1344	0.75974	0.94175	0.77439	0.72102	0.812183	0.5172	0.950798
0.85038	0.563218	0.63648	0.79235	0.9044	0.355932	0.72317	0.75641	0.57945	0.746667	1.7021	0.344828	0.71049	0.7625	1.3542	0.366667	1.2335	0.717391	0.81542	0.767045	3.7908	0.24	0.89563	0.776536	0.37323	0.974167		11.065	0.136364	1.1575	0.753247	0.96014	0.768293	0.73507	0.807107	0.52028	0.949468
0.87218	0.551724	0.63672	0.786885	0.90769	0.338983	0.72835	0.75	0.58253	0.74	1.7219	0.327586	0.71741	0.75625	1.4	0.35	1.276	0.710145	0.81645	0.761364	3.8063	0.22	0.89971	0.77095	0.37409	0.973487		11.602	0.113636	1.1797	0.746753	0.96781	0.762195	0.73729	0.80203	0.5206	0.948138
0.87966	0.54023	0.64564	0.781421	0.98465	0.322034	0.72878	0.74359	0.58422	0.733333	1.7357	0.310345	0.73093	0.75	1.4108	0.333333	1.2774	0.702899	0.83022	0.755682	4.453	0.2	0.9018	0.765363	0.37496	0.972808		15.449	0.0909091	1.209	0.74026	0.97231	0.756098	0.74877	0.796954	0.52096	0.946809
0.89571	0.528736	0.6474	0.775956	1.1546	0.305085	0.72916	0.737179	0.6098	0.726667	1.8244	0.293104	0.73717	0.74375	1.438	0.316667	1.2834	0.695652	0.83512	0.75	5.0513	0.18	0.90192	0.759776	0.3772	0.972128		17.096	0.0681818	1.2168	0.733766	0.9725	0.75	0.75225	0.791878	0.52247	0.945479
0.89767	0.517241	0.64839	0.770492	1.3387	0.288136	0.73425	0.730769	0.61698	0.72	1.8439	0.275862	0.73783	0.7375	1.4972	0.3	1.2897	0.688406	0.83618	0.744318	5.8652	0.16	0.91232	0.75419	0.37784	0.971448		20.944	0.0454546	1.2325	0.727273	1.0045	0.743902	0.7694	0.786802	0.52918	0.944149
0.92561	0.505747	0.65141	0.765027	1.3436	0.271186	0.73871	0.724359	0.61825	0.713333	1.8679	0.258621	0.74162	0.73125	1.499	0.283333	1.2905	0.681159	0.84474	0.738636	6.0374	0.14	0.91942	0.748603	0.38394	0.970768		24.833	0.0227273	1.3344	0.720779	1.0184	0.737805	0.78218	0.781726	0.53205	0.942819
0.93	0.494253	0.65165	0.759563	1.3886	0.254237	0.74214	0.717949	0.63862	0.706667	2.1353	0.241379	0.75548	0.725	1.5073	0.266667	1.2969	0.673913	0.84479	0.732955	7.7527	0.12	0.92681	0.743017	0.38426	0.970088		36.773	0	1.3617	0.714286	1.0472	0.731707	0.79097	0.77665	0.53453	0.941489
0.94784	0.482759	0.65475	0.754098	1.4787	0.237288	0.75831	0.711538	0.63907	0.7	2.3518	0.224138	0.76184	0.71875	1.5284	0.25	1.316	0.666667	0.8472	0.727273	8.593	0.1	0.93762	0.73743	0.3844	0.969409				1.3661	0.707792	1.0635	0.72561	0.79511	0.771574	0.53692	0.94016
0.96468	0.471264	0.65657	0.748634	1.5015	0.220339	0.7616	0.705128	0.65029	0.693333	2.3554	0.206897	0.79683	0.7125	1.5512	0.233333	1.3808	0.65942	0.85835	0.721591	11.289	0.08	0.93956	0.731844	0.38533	0.968729				1.4037	0.701299	1.0688	0.719512	0.80347	0.766497	0.54064	0.93883
0.97602	0.45977	0.65982	0.743169	1.6099	0.20339	0.77241	0.698718	0.65071	0.686667	2.3705	0.189655	0.8035	0.70625	1.7206	0.216667	1.3857	0.652174	0.87149	0.715909	12.891	0.06	0.94763	0.726257	0.38569	0.968049				1.4705	0.694805	1.0758	0.713415	0.82645	0.761421	0.56572	0.9375
0.981	0.448276	0.67239	0.737705	1.8756	0.186441	0.7748	0.692308	0.66572	0.68	2.4974	0.172414	0.84024	0.7	1.7682	0.2	1.4051	0.644928	0.89112	0.710227	13.338	0.04	0.95231	0.72067	0.38625	0.967369				1.4926	0.688312	1.0964	0.707317	0.82701	0.756345	0.56781	0.93617
1.0005	0.436782	0.67347	0.73224	1.9341	0.169491	0.77848	0.685897	0.6708	0.673333	2.6812	0.155172	0.84063	0.69375	2.0829	0.183333	1.4656	0.637681	0.89216	0.704545	21.025	0.02	0.9599	0.715084	0.38714	0.966689				1.5094	0.681818	1.1012	0.701219	0.84395	0.751269	0.5687	0.93484
1.0072	0.425287	0.67663	0.726776	2.1132	0.152542	0.79262	0.679487	0.67138	0.666667	3.4575	0.137931	0.87395	0.6875	2.3587	0.166667	1.4738	0.630435	0.89352	0.698864	33.034	0	0.96869	0.709497	0.3884	0.966009				1.524	0.675325	1.1016	0.695122	0.84587	0.746193	0.57135	0.933511
1.0475	0.413793	0.67676	0.721311	2.5758	0.135593	0.80039	0.673077	0.67563	0.66	3.5537	0.12069	0.87592	0.68125	2.3701	0.15	1.495	0.623188	0.90461	0.693182			0.97164	0.703911	0.3967	0.96533				1.548	0.668831	1.1069	0.689024	0.84786	0.741117	0.57494	0.932181
1.1286	0.402299	0.67906	0.715847	2.9004	0.118644	0.81023	0.666667	0.6838	0.653333	3.6829	0.103448	0.89401	0.675	2.3927	0.133333	1.5018	0.615942	0.91253	0.6875			0.97188	0.698324	0.39826	0.96465				1.6038	0.662338	1.1102	0.682927	0.86864	0.736041	0.58401	0.930851
1.1352	0.390805	0.6828	0.710383	3.723	0.101695	0.81126	0.660256	0.68613	0.646667	4.036	0.0862069	0.91037	0.66875	2.5738	0.116667	1.5588	0.608696	0.91386	0.681818			0.97218	0.692737	0.40005	0.96397				1.611	0.655844	1.1847	0.676829	0.8717	0.730965	0.6054	0.929521
1.169	0.37931	0.69816	0.704918	3.7233	0.0847458	0.81405	0.653846	0.6905	0.64	4.287	0.0689655	0.91223	0.6625	2.7913	0.1	1.5647	0.601449	0.91942	0.676136			0.97435	0.687151	0.40104	0.96329				1.6376	0.649351	1.2122	0.670732	0.87348	0.725888	0.60942	0.928191
1.1764	0.367816	0.70466	0.699453	3.8389	0.0677966	0.82166	0.647436	0.69536	0.633333	5.1292	0.0517241	0.92523	0.65625	3.9671	0.0833333	1.5835	0.594203	0.91947	0.670455			0.98561	0.681564	0.40141	0.962611				1.645	0.642857	1.2242	0.664634	0.91582	0.720812	0.61397	0.926862
1.2223	0.356322	0.70763	0.693989	4.2297	0.0508475	0.82795	0.634615	0.70426	0.626667	6.0518	0.0344828	0.93358	0.65	4.2148	0.0666667	1.5843	0.586956	0.93762	0.664773			0.99024	0.675978	0.40611	0.961931				1.7376	0.636364	1.2554	0.658537	0.94114	0.715736	0.61901	0.925532
1.2653	0.344828	0.71582	0.688525	6.0835	0.0338983	0.85758	0.628205	0.72433	0.62	6.4393	0.0172414	0.94261	0.64375	8.6795	0.05	1.6088	0.57971	0.94039	0.659091			0.99306	0.670391	0.40631	0.961251				1.7549	0.62987	1.3315	0.652439	0.94235	0.71066	0.62667	0.924202
1.2837	0.333333	0.7227	0.68306	8.8234	0.0169491	0.86366	0.621795	0.73444	0.613333	18.963	0	0.94337	0.6375	9.2618	0.0333333	1.6281	0.572464	0.95069	0.653409			0.9945	0.664805	0.40933	0.960571				1.7662	0.623377	1.3818	0.646341	0.97722	0.705584	0.63667	0.922872
1.3249	0.321839	0.73179	0.677596	41.059	0	0.86683	0.615385	0.7358	0.606667			1.0036	0.63125	10.52	0.0166667	1.6479	0.565217	0.97068	0.647727			0.99542	0.659218	0.41118	0.959211				1.7735	0.616883	1.3974	0.640244	0.98699	0.700508	0.63711	0.921543
1.3525	0.310345	0.73895	0.672131			0.86847	0.608974	0.76861	0.6			1.0051	0.625	25.81	0	1.6913	0.557971	0.97571	0.642045			1.0049	0.653631	0.41242	0.958532				1.8113	0.61039	1.405	0.634146	0.98994	0.695431	0.63787	0.920213
1.3623	0.298851	0.745	0.666667			0.86993	0.602564	0.78792	0.593333			1.0072	0.61875			1.6926	0.550725	0.98786	0.636364			1.0091	0.648045	0.41368	0.957852				1.9066	0.603896	1.41	0.628049	1.0042	0.690355	0.63791	0.918883
1.3775	0.287356	0.74909	0.661202			0.8759	0.596154	0.78985	0.586667			1.0116	0.6125			1.6998	0.543478	0.98994	0.630682			1.0162	0.642458	0.41863	0.957172				1.9106	0.597403	1.4246	0.621951	1.028	0.685279	0.6395	0.917553
1.3954	0.275862	0.76489	0.655738			0.89099	0.589744	0.79083	0.58			1.0142	0.6			1.7131	0.536232	0.99024	0.625			1.02	0.636872	0.41881	0.956492				1.9305	0.590909	1.4869	0.615854	1.0609	0.680203	0.6404	0.916223
1.4766	0.264368	0.76802	0.650273			0.89134	0.583333	0.79752	0.573333			1.0168	0.59375			1.7183	0.528985	0.99561	0.619318			1.0424	0.631285	0.41954	0.955812				1.9341	0.584416	1.4918	0.609756	1.082	0.675127	0.64151	0.914894
1.5044	0.252874	0.80062	0.644809			0.89641	0.576923	0.8062	0.566667			1.0696	0.5875			1.7298	0.521739	0.9962	0.613636			1.0442	0.625698	0.42156	0.955133				1.9676	0.577922	1.4956	0.603659	1.1021	0.670051	0.64468	0.913564
1.5461	0.241379	0.80121	0.639344			0.90116	0.570513	0.81177	0.56			1.0718	0.58125			1.734	0.514493	1.0051	0.607955			1.0464	0.620112	0.42533	0.954453				1.9683	0.571429	1.5069	0.597561	1.1069	0.664975	0.64729	0.912234
1.5747	0.229885	0.80578	0.63388			0.90867	0.564103	0.81915	0.553333			1.0747	0.575			1.7407	0.507246	1.0123	0.602273			1.0612	0.614525	0.42695	0.953773				1.9692	0.564935	1.615	0.591463	1.1367	0.659899	0.65018	0.910904
1.6222	0.218391	0.80786	0.628415			0.91172	0.557692	0.83458	0.546667			1.0758	0.56875			1.7514	0.5	1.0213	0.596591			1.0886	0.608939	0.43053	0.953093				2.0759	0.558442	1.6196	0.585366	1.1371	0.654822	0.65261	0.909574
1.7355	0.206897	0.80829	0.622951			0.91969	0.551282	0.84146	0.54			1.0893	0.5625			1.8704	0.492754	1.0279	0.590909			1.1009	0.603352	0.43196	0.952413				2.1235	0.551948	1.6479	0.579268	1.1381	0.649746	0.6594	0.908245
1.8951	0.195402	0.82349	0.617486			0.97528	0.544872	0.84444	0.533333			1.1009	0.55625			1.8833	0.485507	1.0282	0.585227			1.1118	0.597765	0.432	0.951734				2.1533	0.545455	1.6683	0.573171	1.1565	0.64467	0.65975	0.906915
1.8975	0.183908	0.82657	0.612022			0.98381	0.538462	0.84616	0.526667			1.1201	0.55			1.8925	0.478261	1.0419	0.579545			1.1232	0.592179	0.43298	0.951054				2.2169	0.538961	1.682	0.567073	1.1743	0.639594	0.66554	0.905585
2.0162	0.172414	0.82876	0.606557			0.98394	0.532051	0.84622	0.52			1.1298	0.54375			1.9019	0.471015	1.0449	0.573864			1.126	0.586592	0.43746	0.950374				2.2496	0.532467	1.7051	0.560976	1.1779	0.634518	0.67663	0.904255
2.21	0.16092	0.83072	0.601093			0.98647	0.525641	0.85488	0.513333			1.1476	0.5375			1.9171	0.463768	1.0514	0.568182			1.1503	0.581006	0.4378	0.949694				2.3997	0.525974	1.7477	0.554878	1.1782	0.629442	0.67758	0.902926
2.465	0.149425	0.84199	0.595628			0.99957	0.519231	0.87222	0.506667			1.1713	0.53125			2.0089	0.456522	1.0633	0.5625			1.1734	0.575419	0.43837	0.949014				2.4118	0.519481	1.7618	0.548781	1.2063	0.624366	0.68038	0.901596
2.5236	0.137931	0.84768	0.590164			1.0145	0.512821	0.87462	0.5			1.1733	0.525			2.0388	0.449275	1.0787	0.556818			1.1741	0.564246	0.44067	0.948334				2.4641	0.512987	1.8013	0.542683	1.2141	0.619289	0.68042	0.900266
2.5913	0.126437	0.85038	0.5847			1.0166	0.50641	0.87628	0.493333			1.1812	0.51875			2.0732	0.442029	1.0855	0.551136			1.1772	0.558659	0.44095	0.947655				2.4768	0.506494	1.9237	0.536585	1.2549	0.614213	0.68085	0.898936
2.8227	0.114943	0.85437	0.579235			1.048	0.5	0.91235	0.486667			1.1843	0.5125			2.0904	0.434783	1.09	0.545455			1.1796	0.553073	0.44284	0.946975				2.4993	0.5	2.0202	0.530488	1.2744	0.609137	0.68262	0.897606
2.9164	0.103448	0.86279	0.57377			1.061	0.49359	0.92381	0.48			1.1848	0.50625			2.1092	0.427536	1.1199	0.539773			1.1797	0.547486	0.44527	0.946295				2.5147	0.493507	2.0278	0.52439	1.2936	0.604061	0.68633	0.896277
2.9611	0.091954	0.87218	0.568306			1.0676	0.487179	0.93158	0.473333			1.1946	0.5			2.1116	0.42029	1.1223	0.534091			1.195	0.541899	0.44602	0.945615				2.5228	0.487013	2.0326	0.518293	1.2981	0.598985	0.68704	0.894947
3.061	0.0804598	0.87966	0.562841			1.0705	0.480769	0.96494	0.466667			1.2045	0.49375			2.1482	0.413044	1.1385	0.528409			1.2261	0.536313	0.44623	0.944935				2.5939	0.480519	2.0413	0.512195	1.2982	0.593909	0.69551	0.893617
3.5589	0.0689655	0.88222	0.557377			1.0891	0.474359	0.9734	0.46			1.2093	0.4875			2.1727	0.405797	1.1593	0.522727			1.2282	0.530726	0.44736	0.944256				2.6742	0.474026	2.1024	0.506098	1.2988	0.588832	0.69787	0.892287
3.7661	0.0574713	0.89571	0.551913			1.0907	0.467949	0.97992	0.453333			1.2182	0.48125			2.202	0.398551	1.1734	0.517045			1.2451	0.52514	0.45199	0.943576				2.7497	0.467533	2.136	0.5	1.3309	0.583756	0.70454	0.890957
4.8262	0.045977	0.89767	0.546448			1.0953	0.461539	0.98025	0.446667			1.2359	0.475			2.2158	0.391304	1.186	0.511364			1.2636	0.519553	0.45297	0.942896				2.9487	0.461039	2.148	0.493902	1.3382	0.57868	0.71128	0.889628
4.9349	0.0344828	0.90002	0.540984			1.0978	0.455128	0.98246	0.44			1.2414	0.46875			2.2348	0.384058	1.1866	0.505682			1.2801	0.513966	0.45302	0.942216				3.054	0.454545	2.1806	0.487805	1.3454	0.573604	0.71578	0.888298
8.1746	0.0229885	0.90469	0.535519			1.1179	0.448718	0.98834	0.433333			1.2662	0.4625			2.2446	0.376812	1.1973	0.5			1.2955	0.50838	0.4531	0.941536				3.0786	0.448052	2.1828	0.481707	1.3608	0.568528	0.71837	0.886968
9.7205	0.0114942	0.90506	0.530055			1.125	0.442308	0.99838	0.426667			1.2705	0.45625			2.2481	0.369565	1.2011	0.494318			1.2998	0.502793	0.45401	0.940177				3.2462	0.441559	2.2131	0.47561	1.3689	0.563452	0.72102	0.885638
22.742	0	0.91111	0.52459			1.1359	0.435897	1.0223	0.42			1.2849	0.45			2.259	0.362319	1.2442	0.488636			1.3173	0.497207	0.45486	0.939497				3.2764	0.435065	2.2149	0.469512	1.3794	0.558376	0.72729	0.884309
		0.92352	0.519126			1.1472	0.429487	1.033	0.413333			1.3066	0.44375			2.2606	0.355073	1.25	0.482955			1.3174	0.49162	0.4549	0.938817				3.3117	0.428571	2.2848	0.463415	1.3844	0.5533	0.73507	0.882979
		0.92561	0.513661			1.1541	0.423077	1.0333	0.406667			1.3313	0.4375			2.2643	0.347826	1.2958	0.477273			1.3231	0.486034	0.45546	0.938137				3.3385	0.422078	2.2942	0.457317	1.4032	0.548223	0.73729	0.881649
		0.93	0.508197			1.1574	0.416667	1.0581	0.4			1.3785	0.43125			2.2927	0.34058	1.3122	0.471591			1.3316	0.480447	0.45632	0.937458				3.3434	0.415584	2.3537	0.451219	1.407	0.543147	0.74186	0.880319
		0.94784	0.502732			1.1807	0.410256	1.0866	0.393333			1.3837	0.425			2.3082	0.333333	1.3238	0.465909			1.3377	0.47486	0.45752	0.936778				3.3512	0.409091	2.3813	0.445122	1.4187	0.538071	0.74535	0.878989
		0.9496	0.497268			1.1872	0.403846	1.1168	0.386667			1.4409	0.41875			2.3598	0.326087	1.3529	0.460227			1.3587	0.469274	0.45829	0.936098				3.4035	0.402597	2.4046	0.439024	1.4242	0.532995	0.74754	0.87766
		0.96468	0.491803			1.1923	0.397436	1.1175	0.38			1.4531	0.4125			2.4094	0.318841	1.3873	0.454545			1.3598	0.463687	0.46211	0.935418				3.4708	0.396104	2.4643	0.432927	1.4282	0.527919	0.74877	0.87633
		0.96922	0.486339			1.1966	0.391026	1.1189	0.373333			1.4565	0.40625			2.421	0.311594	1.3903	0.448864			1.4079	0.458101	0.46322	0.934738				3.5985	0.38961	2.4871	0.426829	1.4526	0.522843	0.75225	0.875
		0.97602	0.480874			1.2479	0.384615	1.1737	0.36			1.4805	0.4			2.4871	0.304348	1.426	0.443182			1.4225	0.452514	0.46345	0.934059				3.6945	0.383117	2.7586	0.420732	1.4689	0.517767	0.75912	0.87367
		0.981	0.47541			1.2767	0.378205	1.1741	0.353333			1.4905	0.39375			2.5198	0.297101	1.4554	0.4375			1.4255	0.446927	0.46713	0.933379				3.8929	0.376623	2.8577	0.414634	1.5031	0.51269	0.76069	0.87234
		0.98986	0.469945			1.2862	0.371795	1.2024	0.346667			1.5235	0.3875			2.5864	0.289855	1.4598	0.431818			1.4514	0.441341	0.46951	0.932699				3.9064	0.37013	2.895	0.408537	1.5306	0.507614	0.76137	0.871011
		1.0005	0.464481			1.2882	0.365385	1.205	0.34			1.5258	0.38125			2.9019	0.282609	1.4777	0.426136			1.458	0.435754	0.47074	0.932019				4.0335	0.363636	2.9031	0.402439	1.5443	0.502538	0.7694	0.869681
		1.0072	0.459016			1.3178	0.358974	1.228	0.333333			1.5506	0.375			2.9624	0.275362	1.4816	0.420455			1.4684	0.430168	0.47122	0.931339				4.058	0.357143	2.9202	0.396342	1.5559	0.497462	0.77067	0.868351
		1.0163	0.453552			1.3257	0.352564	1.2631	0.32			1.5576	0.36875			2.9993	0.268116	1.5175	0.414773			1.478	0.424581	0.47373	0.930659				4.1622	0.350649	3.0441	0.390244	1.5561	0.492386	0.77474	0.867021
		1.0198	0.448087			1.3498	0.346154	1.2816	0.313333			1.5636	0.3625			3.114	0.26087	1.5267	0.409091			1.4863	0.418994	0.4746	0.92998				4.1939	0.344156	3.1016	0.384146	1.5712	0.48731	0.78218	0.865691
		1.0417	0.442623			1.3563	0.339744	1.3124	0.306667			1.5949	0.35625			3.1201	0.253623	1.5318	0.403409			1.4888	0.413408	0.47605	0.9293				4.2887	0.337662	3.1515	0.378049	1.5787	0.482233	0.79097	0.864362
		1.0475	0.437159			1.3846	0.333333	1.3401	0.3			1.6768	0.35			3.2207	0.246377	1.5558	0.397727			1.4963	0.407821	0.47622	0.92862				4.3687	0.331169	3.1873	0.371951	1.5813	0.477157	0.79404	0.863032
		1.0862	0.431694			1.3986	0.326923	1.3402	0.293333			1.6838	0.34375			3.3507	0.23913	1.5613	0.392045			1.505	0.402235	0.47678	0.92794				4.4856	0.324675	3.1937	0.365854	1.6106	0.472081	0.79511	0.861702
		1.0907	0.426229			1.4114	0.320513	1.3949	0.286667			1.7021	0.3375			3.3568	0.231884	1.5849	0.386364			1.5054	0.391062	0.47721	0.92726				4.4884	0.318182	3.2319	0.359756	1.6445	0.467005	0.79733	0.860372
		1.1041	0.420765			1.4173	0.314103	1.5337	0.28			1.7219	0.33125			3.5032	0.224638	1.5967	0.380682			1.509	0.385475	0.47957	0.926581				4.5055	0.311688	3.2444	0.353658	1.6525	0.461929	0.80347	0.859043
		1.1209	0.415301			1.4409	0.307692	1.5636	0.273333			1.7357	0.325			3.603	0.217391	1.6061	0.375			1.5258	0.379888	0.4817	0.925901				4.5409	0.305195	3.2847	0.347561	1.6527	0.456853	0.8132	0.857713
		1.1223	0.409836			1.4548	0.301282	1.5945	0.266667			1.7823	0.31875			3.8375	0.210145	1.6129	0.369318			1.5342	0.374302	0.48209	0.925221				4.5916	0.298701	3.3546	0.341463	1.6823	0.451777	0.8138	0.856383
		1.1286	0.404372			1.4571	0.294872	1.6101	0.26			1.8244	0.3125			4.0109	0.202899	1.6284	0.363636			1.5572	0.368715	0.48323	0.924541				4.5972	0.292208	3.3826	0.335366	1.7306	0.446701	0.82645	0.855053
		1.1352	0.398907			1.458	0.288461	1.6899	0.253333			1.8439	0.30625			4.2463	0.195652	1.6622	0.357955			1.6084	0.363129	0.48561	0.923861				4.9611	0.285714	3.4878	0.329268	1.7491	0.441624	0.82701	0.853723
		1.145	0.393443			1.4833	0.282051	1.7414	0.246667			1.8679	0.3			4.9037	0.188406	1.7063	0.352273			1.6392	0.357542	0.48586	0.923181				4.9802	0.279221	3.5191	0.323171	1.7576	0.436548	0.83713	0.852394
		1.169	0.387978			1.5179	0.275641	1.7916	0.24			1.9332	0.29375			5.1945	0.181159	1.7224	0.346591			1.6457	0.351955	0.48621	0.922502				4.9988	0.272727	3.5474	0.317073	1.7636	0.431472	0.83757	0.851064
		1.1764	0.382514			1.5595	0.269231	1.9115	0.233333			2.0638	0.2875			5.5274	0.173913	1.7328	0.340909			1.6556	0.346369	0.48849	0.921822				5.0601	0.266234	3.649	0.310976	1.7738	0.426396	0.83864	0.849734
		1.2223	0.377049			1.5641	0.262821	1.9265	0.226667			2.1353	0.28125			5.5344	0.166667	1.7433	0.335227			1.6604	0.340782	0.4965	0.921142				5.1647	0.25974	3.8539	0.304878	1.7921	0.42132	0.84395	0.848404
		1.2381	0.371585			1.5799	0.25641	1.9703	0.22			2.1568	0.275			5.5678	0.15942	1.7683	0.329545			1.6716	0.335195	0.49773	0.920462				5.2108	0.253247	3.8868	0.298781	1.796	0.416244	0.84587	0.847074
		1.2653	0.36612			1.5929	0.25	2.0453	0.213333			2.1723	0.26875			5.7058	0.152174	1.7866	0.323864			1.6996	0.329609	0.49898	0.919782				5.5397	0.246753	3.9032	0.292683	1.8068	0.411168	0.84786	0.845745
		1.2837	0.360656			1.597	0.24359	2.0818	0.206667			2.2008	0.2625			5.7696	0.144927	1.8388	0.318182			1.7016	0.324022	0.49984	0.919103				5.7037	0.24026	4.0805	0.286585	1.8124	0.406091	0.85096	0.844415
		1.3249	0.355191			1.5984	0.237179	2.125	0.2			2.2474	0.25625			6.2364	0.137681	1.8482	0.3125			1.7692	0.318436	0.50229	0.918423				5.7254	0.233766	4.1128	0.280488	1.822	0.401015	0.85578	0.843085
		1.3525	0.349727			1.6167	0.230769	2.2102	0.193333			2.2481	0.25			6.7375	0.130435	1.8644	0.306818			1.8246	0.312849	0.50287	0.917743				5.7429	0.227273	4.4261	0.27439	1.8225	0.395939	0.86241	0.841755
		1.3623	0.344262			1.6411	0.224359	2.3234	0.186667			2.3015	0.24375			6.9254	0.123188	1.8654	0.301136			1.8683	0.307263	0.50307	0.917063				6.2465	0.220779	4.5688	0.268293	1.8558	0.390863	0.86537	0.840426
		1.3775	0.338798			1.6717	0.217949	2.3702	0.18			2.3211	0.2375			7.4077	0.115942	1.9455	0.295455			1.8711	0.301676	0.50361	0.916383				6.6938	0.214286	4.9039	0.262195	1.8598	0.385787	0.86864	0.839096
		1.3954	0.333333			1.7336	0.211538	2.417	0.173333			2.3241	0.23125			7.6449	0.108696	1.9626	0.289773			1.9185	0.296089	0.50479	0.915704				6.7081	0.207792	4.9876	0.256098	1.8914	0.380711	0.86876	0.837766
		1.4345	0.327869			1.7825	0.205128	2.4749	0.166667			2.3282	0.225			7.7457	0.101449	2.032	0.284091			1.9446	0.290503	0.50509	0.915024				7.1673	0.201299	4.9877	0.25	1.9346	0.375634	0.8717	0.836436
		1.4766	0.322404			1.7882	0.198718	2.6628	0.16			2.3518	0.21875			8.6322	0.0942029	2.0591	0.278409			1.968	0.284916	0.50545	0.914344				7.5504	0.194805	5.1114	0.243902	1.9795	0.370558	0.87348	0.835106
		1.4933	0.31694			1.8401	0.192308	2.7501	0.153333			2.3554	0.2125			9.0953	0.0869565	2.068	0.272727			1.9741	0.27933	0.50771	0.913664				7.5822	0.188312	5.2206	0.237805	1.9993	0.365482	0.88214	0.833777
		1.5044	0.311475			1.8682	0.185897	2.8254	0.146667			2.3705	0.20625			9.2685	0.0797101	2.1229	0.267045			1.9787	0.273743	0.50971	0.912984				7.8904	0.181818	5.2357	0.231707	2.0053	0.360406	0.89674	0.832447
		1.5186	0.306011			1.8721	0.179487	2.9439	0.14			2.3851	0.2			10.25	0.0724638	2.2188	0.261364			1.9919	0.268156	0.51176	0.912305				7.9599	0.175325	5.2609	0.22561	2.017	0.35533	0.89811	0.831117
		1.5461	0.300546			1.9633	0.173077	2.9638	0.133333			2.4786	0.19375			10.901	0.0652174	2.2802	0.255682			1.993	0.26257	0.51254	0.911625				8.0481	0.168831	5.5548	0.219512	2.0609	0.350254	0.90716	0.829787
		1.5563	0.295082			1.9659	0.166667	3.0419	0.126667			2.4974	0.1875			12.368	0.057971	2.379	0.25			2.0254	0.256983	0.51277	0.910945				8.2733	0.162338	5.6275	0.213415	2.0946	0.345178	0.9098	0.828457
		1.5747	0.289618			1.9726	0.160256	3.1492	0.12			2.5439	0.18125			12.858	0.0507246	2.5367	0.244318			2.0744	0.251397	0.51308	0.910265				8.403	0.155844	5.7536	0.207317	2.2046	0.340102	0.91582	0.827128
		1.5837	0.284153			2.0858	0.153846	3.2968	0.113333			2.6812	0.175			13.468	0.0434783	2.5795	0.238636			2.1098	0.24581	0.51366	0.909585				8.4214	0.149351	5.9334	0.201219	2.2108	0.335025	0.94114	0.825798
		1.6222	0.278689			2.101	0.147436	3.3273	0.106667			2.6881	0.16875			17.583	0.0362319	2.6055	0.232955			2.1851	0.240224	0.51571	0.908906				8.4866	0.142857	5.9818	0.195122	2.2192	0.329949	0.94155	0.824468
		1.628	0.273224			2.1227	0.141026	3.4236	0.1			2.7841	0.1625			20.433	0.0289855	2.6144	0.227273			2.2477	0.234637	0.51649	0.908226				9.3525	0.136364	6.1238	0.189024	2.2403	0.324873	0.94175	0.823138
		1.7355	0.26776			2.1525	0.134615	3.4308	0.0933333			3.0537	0.15625			20.959	0.0217391	2.639	0.221591			2.265	0.22905	0.51684	0.906866				9.3691	0.12987	6.2432	0.182927	2.2444	0.319797	0.94235	0.821809
		1.8128	0.262295			2.2683	0.128205	3.9436	0.0866667			3.2565	0.15			24.64	0.0144928	2.7407	0.215909			2.2768	0.223464	0.52014	0.906186				10.077	0.123377	6.4942	0.176829	2.2525	0.314721	0.95049	0.820479
		1.8539	0.256831			2.332	0.121795	4.0946	0.08			3.4327	0.14375			30.178	0.00724638	2.9518	0.210227			2.3529	0.217877	0.5206	0.905506				10.407	0.116883	6.5807	0.170732	2.2642	0.309645	0.96014	0.819149
		1.8951	0.251366			2.4246	0.115385	4.2089	0.0733333			3.4575	0.1375			31.134	0	3.006	0.204545			2.3845	0.21229	0.52096	0.904827				10.671	0.11039	6.7314	0.164634	2.2696	0.304569	0.96199	0.817819
		1.8975	0.245902			2.4325	0.108974	4.4688	0.0666667			3.5537	0.13125					3.0672	0.198864			2.4901	0.206704	0.52154	0.904147				11.111	0.103896	6.8481	0.158537	2.2781	0.299492	0.96781	0.816489
		1.9217	0.240437			2.5529	0.102564	4.801	0.06			3.6829	0.125					3.0972	0.193182			2.5462	0.201117	0.52252	0.903467				12.202	0.0974026	7.0519	0.152439	2.3562	0.294416	0.97231	0.81516
		1.9218	0.234973			2.7029	0.0961538	5.2028	0.0533333			4.036	0.11875					3.3196	0.1875			2.5534	0.195531	0.5234	0.902787				14.486	0.0909091	7.0648	0.146342	2.3597	0.28934	0.9725	0.81383
		2.0162	0.229508			2.7551	0.0897436	5.6374	0.0466667			4.287	0.1125					3.3819	0.181818			2.5627	0.189944	0.52903	0.902107				14.569	0.0844156	7.726	0.140244	2.3966	0.284264	0.97722	0.8125
		2.0708	0.224044			2.8747	0.0833333	5.8079	0.04			4.5283	0.10625					3.4265	0.176136			2.5634	0.184358	0.53201	0.901428				15.343	0.0779221	7.733	0.134146	2.4687	0.279188	0.98699	0.81117
		2.1749	0.218579			2.8758	0.0769231	7.0488	0.0333333			4.6314	0.1					3.4976	0.170455			2.6472	0.178771	0.53451	0.900748				15.458	0.0714286	8.2202	0.128049	2.5434	0.274112	0.98966	0.80984
		2.1833	0.213115			3.0412	0.0705128	8.6802	0.0266667			4.6387	0.09375					3.622	0.164773			2.8513	0.173184	0.53639	0.900068				15.789	0.0649351	8.4153	0.121951	2.6643	0.269035	0.98994	0.808511
		2.1909	0.20765			4.0607	0.0641026	9.4776	0.02			5.1292	0.0875					3.9521	0.159091			2.9934	0.167598	0.5384	0.899388				16.089	0.0584416	9.2761	0.115854	2.6909	0.263959	0.99462	0.807181
		2.1944	0.202186			4.079	0.0576923	10.581	0.0133333			5.4303	0.08125					3.9807	0.153409			3	0.162011	0.53907	0.898708				16.805	0.0519481	9.8658	0.109756	2.7873	0.258883	0.99893	0.805851
		2.21	0.196721			4.1853	0.0512821	25.01	0.00666667			6.0518	0.075					4.0365	0.147727			3.0023	0.156425	0.53983	0.898029				17.741	0.0454546	9.9789	0.103659	2.8843	0.253807	1.0042	0.804521
		2.2419	0.191257			4.3488	0.0448718	30.092	0			6.1094	0.06875					4.4833	0.142045			3.3213	0.150838	0.54248	0.897349				17.801	0.038961	10.549	0.097561	2.9225	0.248731	1.0045	0.803191
		2.2796	0.185792			4.3953	0.0384615					6.4393	0.0625					4.5079	0.136364			3.5777	0.145251	0.54283	0.896669				19.56	0.0324675	10.596	0.0914634	2.9415	0.243655	1.0055	0.801862
		2.3555	0.180328			4.6068	0.0320513					6.5907	0.05625					4.528	0.130682			3.9277	0.139665	0.54541	0.895989				20.673	0.025974	10.621	0.0853658	3.1053	0.238579	1.0174	0.800532
		2.465	0.174863			6.6471	0.025641					7.5395	0.05					4.5459	0.125			4.2315	0.134078	0.54639	0.895309				23.126	0.0194805	11.24	0.0792683	3.3287	0.233503	1.0184	0.799202
		2.5236	0.169399			13.906	0.0192308					10.688	0.04375					4.6566	0.119318			4.2481	0.128492	0.54958	0.894629				30.363	0.012987	12.716	0.0731707	3.3485	0.228426	1.028	0.797872
		2.5913	0.163934			23.429	0.0128205					12.128	0.0375					4.9194	0.113636			4.26	0.122905	0.55165	0.89395				36.205	0.00649351	13.421	0.0670732	3.3973	0.22335	1.0455	0.796543
		2.6451	0.15847			31.778	0.00641026					13.065	0.03125					4.9481	0.107955			4.3896	0.117318	0.55851	0.89327				75.331	0	13.903	0.0609756	3.4054	0.218274	1.0472	0.795213
		2.8227	0.153005			45.583	0					15.023	0.025					5.4319	0.102273			4.5131	0.111732	0.56042	0.89259						15.462	0.054878	3.4729	0.213198	1.0557	0.793883
		2.9164	0.147541									15.244	0.01875					6.1857	0.0965909			4.5359	0.106145	0.56048	0.89191						17.026	0.0487805	3.9531	0.208122	1.0581	0.791223
		2.95	0.142076									18.738	0.0125					6.2544	0.0909091			4.768	0.100559	0.5615	0.891231						21.819	0.0426829	4.2085	0.203046	1.0609	0.788564
		2.9611	0.136612									18.85	0.00625					6.3418	0.0852273			5.4178	0.0949721	0.56367	0.890551						27.004	0.0365854	4.2394	0.197969	1.0635	0.787234
		3.0017	0.131148									18.963	0					6.8701	0.0795455			5.5877	0.0893855	0.56511	0.889871						27.936	0.0304878	4.2713	0.192893	1.0646	0.785904
		3.061	0.125683															7.1792	0.0738636			6.2489	0.0837989	0.56533	0.889191						30.35	0.0243902	4.542	0.187817	1.0685	0.784574
		3.1671	0.120219															7.2784	0.0681818			6.5798	0.0782123	0.5664	0.888511						30.934	0.0182927	4.5729	0.182741	1.0688	0.783245
		3.5589	0.114754															10.727	0.0625			6.7501	0.0726257	0.56766	0.887831						34.935	0.0121951	4.9576	0.177665	1.0758	0.781915
		3.7661	0.10929															10.947	0.0568182			6.7909	0.0670391	0.57334	0.887152						39.389	0.00609756	5.1447	0.172589	1.0771	0.780585
		3.8137	0.103825															11.763	0.0511364			6.8308	0.0614525	0.57378	0.886472						65.28	0	5.2985	0.167513	1.0772	0.779255
		4.8262	0.0983607															16.02	0.0454546			6.8657	0.0558659	0.57408	0.885792								5.608	0.162437	1.082	0.777926
		4.921	0.0928962															22.552	0.0397727			7.9101	0.0502793	0.57441	0.885112								5.8963	0.15736	1.0908	0.776596
		4.9349	0.0874317															24.971	0.0340909			7.9799	0.0446927	0.57455	0.884432								6.0995	0.152284	1.0958	0.775266
		4.9944	0.0819672															29.681	0.0284091			10.105	0.0391061	0.57914	0.883753								6.1135	0.147208	1.0964	0.773936
		5.1414	0.0765027															34.511	0.0227273			11.775	0.0335196	0.57925	0.883073								6.1926	0.142132	1.0972	0.772606
		5.231	0.0710382															35.075	0.0170455			12.031	0.027933	0.57945	0.882393								6.4241	0.137056	1.1012	0.771277
		5.4796	0.0655738															51.29	0.0113636			13.04	0.0223464	0.58026	0.881713								7.1805	0.13198	1.1016	0.769947
		5.5353	0.0601093															58.47	0.00568182			13.984	0.0167598	0.58253	0.881033								7.2708	0.126904	1.1021	0.768617
		8.1746	0.0546448															68.03	0			26.491	0.0111732	0.58385	0.880354								7.6965	0.121827	1.1053	0.767287
		9.7205	0.0491803																			40.212	0.00558659	0.58422	0.879674								7.841	0.116751	1.1069	0.764628
		11.185	0.0437159																			60.319	0	0.5847	0.878994								8.2661	0.111675	1.1098	0.763298
		11.381	0.0382514																					0.58727	0.878314								9.0286	0.106599	1.1102	0.761968
		14.541	0.0327869																					0.58741	0.877634								9.1681	0.101523	1.115	0.760638
		16.472	0.0273224																					0.58914	0.876954								10.409	0.0964467	1.1155	0.759309
		17.216	0.0218579																					0.58923	0.876275								11.087	0.0913706	1.116	0.757979
		21.364	0.0163934																					0.58942	0.875595								11.202	0.0862944	1.117	0.756649
		22.742	0.010929																					0.59041	0.874915								11.335	0.0812183	1.1185	0.753989
		36.386	0.00546448																					0.59107	0.874235								11.843	0.0761421	1.1195	0.75266
		43.14	0																					0.59363	0.873555								15.154	0.071066	1.1344	0.75133
																								0.59428	0.872876								15.741	0.0659899	1.1345	0.75
																								0.59476	0.872196								16.374	0.0609137	1.1367	0.74867
																								0.59489	0.871516								17.12	0.0558376	1.1371	0.74734
																								0.59641	0.870836								17.27	0.0507614	1.1381	0.746011
																								0.59661	0.870156								17.967	0.0456853	1.1392	0.744681
																								0.59748	0.869477								20.564	0.0406091	1.1417	0.743351
																								0.59814	0.868797								25.061	0.035533	1.1424	0.742021
																								0.5986	0.868117								26.048	0.0304569	1.1565	0.740691
																								0.59864	0.867437								27.179	0.0253807	1.1575	0.739362
																								0.59998	0.866757								27.697	0.0203046	1.1678	0.738032
																								0.60023	0.866077								28.417	0.0152284	1.1743	0.736702
																								0.60097	0.865398								32.504	0.0101523	1.1779	0.735372
																								0.60136	0.864718								69.285	0.00507614	1.1782	0.734043
																								0.60156	0.864038								74.701	0	1.1797	0.732713
																								0.6038	0.863358										1.1847	0.731383
																								0.60554	0.862679										1.185	0.730053
																								0.6066	0.861999										1.1984	0.728723
																								0.60693	0.861319										1.2063	0.727394
																								0.6085	0.860639										1.209	0.726064
																								0.6098	0.859959										1.2119	0.724734
																								0.61505	0.859279										1.2122	0.723404
																								0.61698	0.8586										1.2141	0.722074
																								0.61824	0.85792										1.2168	0.720745
																								0.61825	0.85724										1.2227	0.719415
																								0.61862	0.85656										1.2242	0.718085
																								0.61936	0.85588										1.2325	0.716755
																								0.62253	0.854521										1.2335	0.715426
																								0.62326	0.853841										1.2499	0.714096
																								0.62361	0.853161										1.252	0.712766
																								0.62397	0.852481										1.2549	0.711436
																								0.6248	0.851122										1.2554	0.710106
																								0.62646	0.849762										1.2736	0.708777
																								0.62722	0.849082										1.2744	0.707447
																								0.62768	0.848402										1.2855	0.706117
																								0.62845	0.847723										1.2936	0.704787
																								0.63018	0.847043										1.2981	0.703457
																								0.63051	0.846363										1.2982	0.702128
																								0.63084	0.845683										1.2988	0.700798
																								0.6323	0.845003										1.3056	0.699468
																								0.63318	0.844324										1.3057	0.696809
																								0.63386	0.843644										1.3112	0.695479
																								0.63613	0.842964										1.314	0.694149
																								0.63621	0.842284										1.3199	0.692819
																								0.63648	0.840925										1.3282	0.691489
																								0.63672	0.840245										1.3309	0.69016
																								0.6373	0.839565										1.3315	0.68883
																								0.63784	0.838885										1.3344	0.6875
																								0.63862	0.838205										1.3353	0.68617
																								0.63907	0.837526										1.3382	0.68484
																								0.63954	0.836846										1.3415	0.683511
																								0.64059	0.836166										1.3454	0.682181
																								0.64211	0.835486										1.3495	0.680851
																								0.6451	0.834126										1.3608	0.679521
																								0.64564	0.833447										1.3617	0.678191
																								0.64729	0.832767										1.3661	0.676862
																								0.6474	0.832087										1.3689	0.675532
																								0.64772	0.831407										1.3778	0.674202
																								0.64839	0.830727										1.3794	0.672872
																								0.64842	0.830048										1.3818	0.671543
																								0.64899	0.829368										1.3844	0.670213
																								0.64912	0.828688										1.385	0.668883
																								0.65029	0.828008										1.3898	0.667553
																								0.65071	0.827328										1.3929	0.666223
																								0.65076	0.826649										1.3943	0.664894
																								0.65141	0.825969										1.3969	0.663564
																								0.65165	0.825289										1.3974	0.662234
																								0.65239	0.824609										1.4032	0.660904
																								0.65267	0.823929										1.4037	0.659574
																								0.65312	0.82189										1.405	0.658245
																								0.65444	0.82121										1.407	0.656915
																								0.65475	0.82053										1.41	0.655585
																								0.65657	0.81985										1.4187	0.654255
																								0.65902	0.819171										1.4242	0.652926
																								0.65982	0.818491										1.4246	0.651596
																								0.66002	0.817811										1.4282	0.650266
																								0.66025	0.817131										1.4382	0.648936
																								0.66432	0.816451										1.439	0.647606
																								0.6644	0.815772										1.4399	0.646277
																								0.66569	0.815092										1.443	0.644947
																								0.66572	0.814412										1.4521	0.643617
																								0.66575	0.813732										1.4526	0.642287
																								0.66628	0.813052										1.4689	0.640957
																								0.66848	0.812373										1.4705	0.639628
																								0.67041	0.811693										1.4732	0.638298
																								0.6708	0.811013										1.4869	0.636968
																								0.67138	0.810333										1.4918	0.635638
																								0.67201	0.809653										1.4926	0.634309
																								0.67213	0.808974										1.4956	0.632979
																								0.67239	0.808294										1.4986	0.631649
																								0.67322	0.807614										1.499	0.630319
																								0.67347	0.806934										1.5031	0.628989
																								0.67367	0.806254										1.5069	0.62766
																								0.67561	0.805574										1.5094	0.62633
																								0.67563	0.804895										1.5105	0.625
																								0.67629	0.804215										1.5114	0.62367
																								0.67663	0.803535										1.517	0.62234
																								0.67676	0.802855										1.5179	0.621011
																								0.67795	0.802175										1.524	0.619681
																								0.67906	0.801496										1.5306	0.618351
																								0.67915	0.800816										1.5443	0.617021
																								0.6828	0.800136										1.5473	0.615691
																								0.68367	0.799456										1.548	0.614362
																								0.6838	0.798776										1.5559	0.613032
																								0.68424	0.798096										1.5561	0.611702
																								0.68425	0.797417										1.564	0.610372
																								0.68518	0.796737										1.568	0.609043
																								0.68584	0.796057										1.5712	0.607713
																								0.68613	0.795377										1.5787	0.606383
																								0.68658	0.794697										1.5809	0.605053
																								0.6877	0.794018										1.5813	0.603723
																								0.68819	0.793338										1.5853	0.602394
																								0.68845	0.792658										1.5973	0.601064
																								0.68857	0.791978										1.5999	0.599734
																								0.68872	0.791299										1.6016	0.598404
																								0.68902	0.790619										1.6038	0.597074
																								0.69004	0.789939										1.6106	0.595745
																								0.6905	0.789259										1.611	0.594415
																								0.69367	0.788579										1.615	0.593085
																								0.69536	0.787899										1.6196	0.591755
																								0.69596	0.78722										1.6305	0.590426
																								0.69816	0.78654										1.6324	0.589096
																								0.69972	0.78586										1.6376	0.587766
																								0.70052	0.78518										1.6445	0.586436
																								0.70262	0.7845										1.645	0.585106
																								0.70345	0.783821										1.6479	0.583777
																								0.7038	0.783141										1.6525	0.582447
																								0.70401	0.782461										1.6527	0.581117
																								0.7041	0.781781										1.6532	0.579787
																								0.70426	0.781101										1.6653	0.578457
																								0.70449	0.780421										1.6657	0.577128
																								0.70466	0.779742										1.6683	0.575798
																								0.70519	0.779062										1.682	0.574468
																								0.70674	0.778382										1.6823	0.573138
																								0.70728	0.777702										1.6857	0.571809
																								0.70763	0.777022										1.6863	0.570479
																								0.71049	0.776343										1.6864	0.569149
																								0.71177	0.775663										1.7037	0.567819
																								0.71234	0.774983										1.7051	0.566489
																								0.71306	0.774303										1.7148	0.56516
																								0.71398	0.773623										1.7258	0.56383
																								0.7155	0.772944										1.7306	0.5625
																								0.71582	0.772264										1.7331	0.56117
																								0.71741	0.771584										1.7376	0.55984
																								0.71825	0.770904										1.7477	0.558511
																								0.71888	0.770224										1.7491	0.557181
																								0.71904	0.769544										1.7549	0.555851
																								0.72148	0.768865										1.7576	0.554521
																								0.72227	0.768185										1.7618	0.553191
																								0.7227	0.767505										1.7636	0.551862
																								0.72317	0.766825										1.7662	0.550532
																								0.72433	0.766146										1.7735	0.549202
																								0.7256	0.765466										1.7738	0.547872
																								0.72831	0.764106										1.7813	0.546543
																								0.72835	0.763426										1.7921	0.545213
																								0.72864	0.762746										1.796	0.543883
																								0.72878	0.762067										1.7998	0.542553
																								0.72916	0.761387										1.8013	0.541223
																								0.72921	0.760707										1.8068	0.539894
																								0.73093	0.760027										1.8113	0.538564
																								0.73179	0.759347										1.8124	0.537234
																								0.73346	0.758668										1.822	0.535904
																								0.73425	0.757988										1.8225	0.534574
																								0.73444	0.757308										1.8319	0.533245
																								0.7358	0.756628										1.8558	0.531915
																								0.73639	0.755948										1.8598	0.530585
																								0.73717	0.755269										1.8648	0.529255
																								0.73757	0.754589										1.871	0.527926
																								0.73783	0.753909										1.8747	0.526596
																								0.73871	0.753229										1.8901	0.525266
																								0.73895	0.752549										1.8914	0.523936
																								0.74008	0.751869										1.9066	0.522606
																								0.74162	0.75119										1.9106	0.521277
																								0.74214	0.75051										1.9109	0.519947
																								0.74257	0.74915										1.9152	0.518617
																								0.74295	0.74847										1.9166	0.517287
																								0.745	0.747791										1.9203	0.515957
																								0.74909	0.747111										1.9237	0.514628
																								0.75327	0.746431										1.9305	0.513298
																								0.7535	0.745751										1.9341	0.511968
																								0.75548	0.745071										1.9346	0.510638
																								0.75717	0.744392										1.9676	0.509309
																								0.75831	0.743712										1.9683	0.507979
																								0.75943	0.743032										1.9692	0.506649
																								0.7616	0.742352										1.9795	0.505319
																								0.76184	0.741672										1.9976	0.503989
																								0.76301	0.740993										1.9993	0.50266
																								0.76476	0.740313										2.0053	0.50133
																								0.76489	0.739633										2.009	0.5
																								0.765	0.738953										2.017	0.49867
																								0.76802	0.738273										2.0202	0.49734
																								0.76861	0.737594										2.0278	0.496011
																								0.76971	0.736914										2.0326	0.494681
																								0.77241	0.736234										2.0413	0.493351
																								0.7748	0.735554										2.0609	0.492021
																								0.77527	0.734874										2.0653	0.490692
																								0.77583	0.734194										2.0669	0.489362
																								0.77681	0.733515										2.0759	0.488032
																								0.77706	0.732835										2.0946	0.486702
																								0.77848	0.732155										2.1022	0.485372
																								0.77938	0.731475										2.1024	0.484043
																								0.78062	0.730795										2.1179	0.482713
																								0.78634	0.730116										2.1235	0.481383
																								0.78792	0.729436										2.1326	0.480053
																								0.78921	0.728756										2.136	0.478723
																								0.78985	0.728076										2.137	0.477394
																								0.79073	0.727396										2.1454	0.476064
																								0.79083	0.726716										2.148	0.474734
																								0.79152	0.726037										2.1533	0.473404
																								0.79158	0.725357										2.1755	0.472075
																								0.7919	0.724677										2.178	0.470745
																								0.79234	0.723997										2.1806	0.469415
																								0.79262	0.723317										2.1828	0.468085
																								0.7931	0.722638										2.1867	0.466755
																								0.79337	0.721958										2.1923	0.465425
																								0.79683	0.721278										2.2046	0.464096
																								0.79752	0.720598										2.2072	0.462766
																								0.79877	0.719918										2.2108	0.461436
																								0.79885	0.719239										2.2131	0.460106
																								0.79917	0.718559										2.2149	0.458777
																								0.79931	0.717879										2.2169	0.457447
																								0.80039	0.717199										2.2192	0.456117
																								0.80062	0.716519										2.2403	0.454787
																								0.80121	0.71584										2.2444	0.453457
																								0.80177	0.71516										2.2496	0.452128
																								0.8035	0.71448										2.2525	0.450798
																								0.80457	0.7138										2.2642	0.449468
																								0.80578	0.71312										2.2696	0.448138
																								0.8062	0.712441										2.2736	0.446808
																								0.80638	0.711761										2.2781	0.445479
																								0.80786	0.711081										2.2848	0.444149
																								0.80829	0.710401										2.2942	0.442819
																								0.81023	0.709721										2.3105	0.441489
																								0.81126	0.708362										2.3255	0.44016
																								0.81177	0.707682										2.3537	0.43883
																								0.81244	0.707002										2.3562	0.4375
																								0.81405	0.706322										2.3597	0.43617
																								0.8146	0.705642										2.3813	0.43484
																								0.81542	0.704963										2.3966	0.433511
																								0.81645	0.704283										2.3997	0.432181
																								0.81742	0.703603										2.4046	0.430851
																								0.81915	0.702923										2.4118	0.429521
																								0.82166	0.702243										2.4376	0.428192
																								0.82192	0.701564										2.4457	0.426862
																								0.82349	0.700884										2.4577	0.425532
																								0.82657	0.700204										2.4641	0.424202
																								0.82795	0.698844										2.4643	0.422872
																								0.82876	0.698164										2.4687	0.421543
																								0.83022	0.697485										2.4768	0.420213
																								0.83072	0.696805										2.4854	0.418883
																								0.83147	0.696125										2.4871	0.417553
																								0.83306	0.695445										2.4993	0.416223
																								0.83458	0.694766										2.5147	0.414894
																								0.83512	0.694086										2.5228	0.413564
																								0.83618	0.692726										2.5434	0.412234
																								0.83641	0.692046										2.5531	0.410904
																								0.84024	0.691366										2.5603	0.409575
																								0.84063	0.690687										2.5939	0.408245
																								0.84111	0.690007										2.6643	0.406915
																								0.84146	0.689327										2.6742	0.405585
																								0.84199	0.688647										2.6909	0.404255
																								0.8426	0.687967										2.7276	0.402925
																								0.84444	0.687288										2.7497	0.401596
																								0.84474	0.686608										2.752	0.400266
																								0.84479	0.685928										2.7586	0.398936
																								0.84616	0.685248										2.7873	0.397606
																								0.84622	0.684568										2.7899	0.396277
																								0.8472	0.683889										2.8045	0.394947
																								0.84768	0.683209										2.8577	0.393617
																								0.85038	0.682529										2.8596	0.392287
																								0.85198	0.681849										2.8843	0.390957
																								0.85437	0.681169										2.895	0.389628
																								0.85454	0.67913										2.9031	0.388298
																								0.85488	0.67845										2.9058	0.386968
																								0.8553	0.67777										2.9124	0.385638
																								0.85698	0.67709										2.9202	0.384308
																								0.85758	0.676411										2.9225	0.382979
																								0.85835	0.675731										2.9243	0.381649
																								0.85866	0.675051										2.9415	0.380319
																								0.86069	0.674371										2.9487	0.378989
																								0.86117	0.673691										2.9573	0.37766
																								0.86279	0.673011										2.9641	0.37633
																								0.86366	0.672332										3.025	0.375
																								0.8651	0.671652										3.0441	0.37367
																								0.86683	0.670972										3.054	0.37234
																								0.86847	0.670292										3.0672	0.371011
																								0.8685	0.669613										3.0698	0.369681
																								0.86892	0.668933										3.0786	0.368351
																								0.86993	0.668253										3.0953	0.367021
																								0.87037	0.666893										3.1016	0.365692
																								0.87149	0.666214										3.1053	0.363032
																								0.87218	0.665534										3.1515	0.361702
																								0.87222	0.664854										3.155	0.360372
																								0.87245	0.664174										3.1873	0.359043
																								0.87395	0.663494										3.1937	0.357713
																								0.87462	0.662814										3.2044	0.356383
																								0.8759	0.662135										3.2288	0.355053
																								0.87592	0.661455										3.2319	0.353723
																								0.87628	0.660775										3.2444	0.352394
																								0.87756	0.660095										3.2462	0.351064
																								0.87834	0.659415										3.2496	0.349734
																								0.87929	0.658736										3.2556	0.348404
																								0.87966	0.658056										3.2764	0.347075
																								0.88222	0.657376										3.2847	0.345745
																								0.88518	0.656016										3.296	0.344415
																								0.88551	0.655336										3.302	0.343085
																								0.88631	0.653977										3.3093	0.341755
																								0.88648	0.653297										3.3117	0.340425
																								0.88987	0.652617										3.3287	0.339096
																								0.89051	0.651937										3.3362	0.337766
																								0.89059	0.651258										3.3385	0.336436
																								0.89068	0.650578										3.3434	0.335106
																								0.89099	0.649898										3.3485	0.333777
																								0.89112	0.649218										3.3512	0.332447
																								0.89134	0.648538										3.3546	0.331117
																								0.89216	0.647859										3.3826	0.329787
																								0.89352	0.647179										3.3973	0.328457
																								0.89401	0.646499										3.4035	0.327128
																								0.89563	0.645819										3.4054	0.325798
																								0.89571	0.645139										3.4708	0.324468
																								0.89641	0.64446										3.4729	0.323138
																								0.89667	0.64378										3.4878	0.321808
																								0.89767	0.6431										3.4985	0.320479
																								0.8988	0.64242										3.5191	0.319149
																								0.89971	0.64174										3.5474	0.317819
																								0.90002	0.641061										3.5574	0.316489
																								0.90011	0.640381										3.5985	0.31516
																								0.90116	0.639701										3.6427	0.31383
																								0.9018	0.639021										3.649	0.3125
																								0.90192	0.638341										3.6852	0.31117
																								0.90349	0.637661										3.6945	0.30984
																								0.9044	0.636982										3.7459	0.308511
																								0.90461	0.636302										3.7927	0.307181
																								0.90469	0.635622										3.8187	0.305851
																								0.90481	0.634942										3.8539	0.304521
																								0.90506	0.634262										3.8688	0.303192
																								0.90769	0.633583										3.8868	0.301862
																								0.90867	0.632903										3.8876	0.300532
																								0.91037	0.632223										3.8929	0.299202
																								0.91111	0.631543										3.9013	0.297872
																								0.91172	0.630863										3.9032	0.296543
																								0.91192	0.630184										3.9064	0.295213
																								0.91223	0.629504										3.9296	0.293883
																								0.91232	0.628824										3.9396	0.292553
																								0.91235	0.628144										3.9531	0.291223
																								0.91253	0.627464										4.0051	0.289894
																								0.91386	0.626784										4.0335	0.288564
																								0.9184	0.626105										4.0478	0.287234
																								0.91942	0.624745										4.0533	0.285904
																								0.91947	0.624065										4.058	0.284575
																								0.91969	0.623385										4.0638	0.283245
																								0.92352	0.622706										4.0805	0.281915
																								0.92381	0.622026										4.0811	0.280585
																								0.92523	0.621346										4.1128	0.279255
																								0.92561	0.620666										4.1622	0.277925
																								0.92681	0.619986										4.1939	0.276596
																								0.93	0.619307										4.2085	0.275266
																								0.93158	0.618627										4.2394	0.273936
																								0.93296	0.617947										4.2421	0.272606
																								0.93302	0.617267										4.2713	0.271277
																								0.93332	0.616587										4.2887	0.269947
																								0.93358	0.615908										4.3687	0.268617
																								0.93366	0.615228										4.385	0.267287
																								0.93463	0.614548										4.4093	0.265957
																								0.93478	0.613868										4.4261	0.264628
																								0.93762	0.612509										4.4856	0.263298
																								0.93795	0.611829										4.4884	0.261968
																								0.93956	0.611149										4.5055	0.260638
																								0.94039	0.609789										4.5105	0.259308
																								0.94261	0.609109										4.5126	0.257979
																								0.94337	0.60843										4.5363	0.256649
																								0.94488	0.60775										4.5409	0.255319
																								0.94763	0.60707										4.542	0.253989
																								0.94784	0.60639										4.5688	0.25266
																								0.9496	0.60571										4.5729	0.25133
																								0.95069	0.605031										4.5799	0.25
																								0.95231	0.604351										4.5859	0.24867
																								0.95284	0.603671										4.5916	0.24734
																								0.95521	0.602991										4.5972	0.246011
																								0.9599	0.602311										4.8277	0.244681
																								0.96002	0.601631										4.9039	0.243351
																								0.96004	0.600952										4.9064	0.242021
																								0.96468	0.600272										4.9576	0.240692
																								0.96494	0.599592										4.9611	0.239362
																								0.96766	0.598912										4.9802	0.238032
																								0.96869	0.598232										4.9876	0.236702
																								0.96922	0.597553										4.9877	0.235372
																								0.97068	0.596873										4.9988	0.234043
																								0.97124	0.596193										5.0601	0.232713
																								0.97125	0.595513										5.0986	0.231383
																								0.97164	0.594833										5.1114	0.230053
																								0.97188	0.594154										5.1447	0.228723
																								0.97218	0.593474										5.1647	0.227394
																								0.9734	0.592794										5.2108	0.226064
																								0.97435	0.591434										5.2206	0.224734
																								0.97528	0.590755										5.2257	0.223404
																								0.97544	0.590075										5.2357	0.222075
																								0.97571	0.589395										5.2609	0.220745
																								0.97602	0.588715										5.2985	0.219415
																								0.97633	0.588035										5.4681	0.218085
																								0.97968	0.587356										5.5397	0.216755
																								0.97992	0.586676										5.5548	0.215425
																								0.98025	0.585996										5.584	0.214096
																								0.981	0.585316										5.608	0.212766
																								0.98246	0.584636										5.6275	0.211436
																								0.98368	0.583956										5.6377	0.210106
																								0.98381	0.583277										5.7037	0.208777
																								0.98394	0.582597										5.7254	0.207447
																								0.98465	0.581917										5.7429	0.206117
																								0.98561	0.581237										5.7432	0.204787
																								0.98647	0.580557										5.7536	0.203457
																								0.98786	0.579878										5.8963	0.202128
																								0.98834	0.579198										5.9334	0.200798
																								0.98986	0.578518										5.9739	0.199468
																								0.98994	0.577838										5.9818	0.198138
																								0.99024	0.576479										6.0421	0.196808
																								0.99306	0.575799										6.0902	0.195479
																								0.99366	0.575119										6.0995	0.194149
																								0.9945	0.574439										6.1135	0.192819
																								0.99542	0.573759										6.1238	0.191489
																								0.99561	0.573079										6.1709	0.19016
																								0.9962	0.5724										6.1926	0.18883
																								0.99645	0.57172										6.2223	0.1875
																								0.99838	0.57104										6.2432	0.18617
																								0.99957	0.57036										6.2465	0.18484
																								1.0005	0.569681										6.2629	0.183511
																								1.0022	0.569001										6.4031	0.182181
																								1.0036	0.568321										6.4241	0.180851
																								1.0038	0.567641										6.4942	0.179521
																								1.0049	0.566961										6.5807	0.178192
																								1.0051	0.565602										6.6348	0.176862
																								1.0059	0.564922										6.6938	0.175532
																								1.0072	0.563562										6.7081	0.174202
																								1.0091	0.562882										6.7314	0.172872
																								1.0116	0.562203										6.7524	0.171543
																								1.0123	0.560843										6.8481	0.170213
																								1.0133	0.560163										6.9946	0.168883
																								1.0142	0.558804										7.0519	0.167553
																								1.0145	0.558124										7.0648	0.166223
																								1.0162	0.557444										7.114	0.164894
																								1.0163	0.556764										7.1673	0.163564
																								1.0166	0.556084										7.1805	0.162234
																								1.0168	0.555404										7.1869	0.160904
																								1.0198	0.554725										7.2708	0.159575
																								1.02	0.554045										7.4767	0.158245
																								1.0213	0.552685										7.5335	0.156915
																								1.0223	0.552005										7.543	0.155585
																								1.0236	0.551326										7.5504	0.154255
																								1.0279	0.550646										7.5822	0.152925
																								1.0282	0.549966										7.6052	0.151596
																								1.033	0.549286										7.6965	0.150266
																								1.0333	0.548606										7.726	0.148936
																								1.0417	0.547927										7.733	0.147606
																								1.0419	0.547247										7.841	0.146277
																								1.0424	0.546567										7.8904	0.144947
																								1.0442	0.545887										7.9599	0.143617
																								1.0449	0.545207										8.0439	0.142287
																								1.0464	0.544528										8.0481	0.140957
																								1.0475	0.543848										8.2202	0.139628
																								1.048	0.543168										8.2512	0.138298
																								1.0514	0.542488										8.2661	0.136968
																								1.0527	0.541808										8.2733	0.135638
																								1.0568	0.541129										8.403	0.134308
																								1.0579	0.540449										8.4153	0.132979
																								1.0581	0.539769										8.4214	0.131649
																								1.061	0.539089										8.4866	0.130319
																								1.0612	0.538409										8.5651	0.128989
																								1.0613	0.537729										8.9749	0.12766
																								1.0629	0.53705										9.0079	0.12633
																								1.0633	0.53637										9.0229	0.125
																								1.0649	0.53569										9.0286	0.12367
																								1.0669	0.53501										9.1681	0.12234
																								1.0676	0.53433										9.2761	0.121011
																								1.0679	0.533651										9.3525	0.119681
																								1.0696	0.532971										9.3691	0.118351
																								1.0703	0.532291										9.8658	0.117021
																								1.0705	0.531611										9.9789	0.115692
																								1.0718	0.530931										10.024	0.114362
																								1.0736	0.530251										10.077	0.113032
																								1.0747	0.529572										10.083	0.111702
																								1.0758	0.528892										10.106	0.110372
																								1.0787	0.528212										10.407	0.109043
																								1.0851	0.527532										10.409	0.107713
																								1.0855	0.526852										10.549	0.106383
																								1.0862	0.526173										10.596	0.105053
																								1.0866	0.525493										10.621	0.103723
																								1.0886	0.524813										10.652	0.102394
																								1.0891	0.524133										10.671	0.101064
																								1.0893	0.523453										10.924	0.0997341
																								1.09	0.522774										11.065	0.0984043
																								1.0907	0.520734										11.087	0.0970745
																								1.091	0.520054										11.111	0.0957447
																								1.095	0.519375										11.202	0.0944149
																								1.0953	0.518695										11.24	0.0930851
																								1.0978	0.518015										11.279	0.0917553
																								1.1009	0.516655										11.335	0.0904255
																								1.1012	0.515976										11.602	0.0890957
																								1.1023	0.515296										11.65	0.0877659
																								1.1041	0.514616										11.843	0.0864362
																								1.1071	0.513936										12.108	0.0851064
																								1.1118	0.513256										12.202	0.0837766
																								1.1129	0.512576										12.716	0.0824468
																								1.113	0.511897										12.788	0.081117
																								1.1168	0.511217										13.029	0.0797872
																								1.1175	0.510537										13.421	0.0784574
																								1.1179	0.509177										13.817	0.0771277
																								1.1189	0.508498										13.903	0.0757979
																								1.119	0.507818										14.486	0.0744681
																								1.1193	0.507138										14.569	0.0731383
																								1.1199	0.506458										15.154	0.0718085
																								1.1201	0.505778										15.343	0.0704787
																								1.1206	0.504419										15.449	0.0691489
																								1.1209	0.503739										15.458	0.0678191
																								1.1214	0.503059										15.462	0.0664894
																								1.1223	0.50102										15.741	0.0651596
																								1.1232	0.50034										15.789	0.0638298
																								1.1249	0.49966										16.089	0.0625
																								1.125	0.49898										16.374	0.0611702
																								1.126	0.4983										16.805	0.0598404
																								1.1286	0.497621										17.026	0.0585106
																								1.1298	0.496941										17.096	0.0571808
																								1.1307	0.496261										17.12	0.0558511
																								1.1312	0.495581										17.27	0.0545213
																								1.1352	0.494901										17.741	0.0531915
																								1.1359	0.494222										17.801	0.0518617
																								1.1385	0.493542										17.967	0.0505319
																								1.1406	0.492862										18.451	0.0492021
																								1.142	0.492182										18.514	0.0478723
																								1.145	0.491502										18.602	0.0465426
																								1.1472	0.490823										19.545	0.0452128
																								1.1476	0.490143										19.56	0.043883
																								1.1499	0.489463										20.228	0.0425532
																								1.1503	0.488783										20.488	0.0412234
																								1.1531	0.488103										20.564	0.0398936
																								1.1541	0.487424										20.673	0.0385638
																								1.1545	0.486744										20.944	0.037234
																								1.1546	0.486064										20.975	0.0359043
																								1.1547	0.485384										21.819	0.0345745
																								1.1574	0.484704										21.978	0.0332447
																								1.1576	0.484025										23.126	0.0319149
																								1.159	0.483345										24.196	0.0305851
																								1.1593	0.482665										24.833	0.0292553
																								1.1599	0.481985										25.061	0.0279255
																								1.1684	0.481305										26.048	0.0265958
																								1.169	0.480625										26.774	0.025266
																								1.1713	0.479946										27.004	0.0239362
																								1.1733	0.479266										27.179	0.0226064
																								1.1734	0.477906										27.697	0.0212766
																								1.1737	0.476547										27.936	0.0199468
																								1.1741	0.474507										28.084	0.018617
																								1.1758	0.473827										28.417	0.0172872
																								1.1764	0.473147										30.35	0.0159575
																								1.1772	0.472468										30.363	0.0146277
																								1.1774	0.471788										30.934	0.0132979
																								1.1796	0.471108										32.504	0.0119681
																								1.1797	0.470428										34.935	0.0106383
																								1.1807	0.469749										36.205	0.00930851
																								1.1812	0.469069										36.773	0.00797872
																								1.1843	0.468389										38.782	0.00664894
																								1.1848	0.467029										39.389	0.00531915
																								1.186	0.466349										65.28	0.00398936
																								1.1866	0.46567										69.285	0.00265957
																								1.1872	0.46499										74.701	0.00132979
																								1.1884	0.46431										75.331	0
																								1.1923	0.46363
																								1.1935	0.46295
																								1.1946	0.462271
																								1.195	0.461591
																								1.1966	0.460911
																								1.1973	0.460231
																								1.2011	0.459551
																								1.2024	0.458871
																								1.2045	0.458192
																								1.205	0.457512
																								1.2093	0.456832
																								1.2099	0.456152
																								1.2106	0.455473
																								1.2182	0.454793
																								1.2223	0.454113
																								1.2251	0.453433
																								1.2261	0.452753
																								1.2269	0.452073
																								1.2275	0.451394
																								1.228	0.450714
																								1.2282	0.450034
																								1.2304	0.449354
																								1.2335	0.448674
																								1.2359	0.447995
																								1.2381	0.447315
																								1.2406	0.446635
																								1.2414	0.445955
																								1.2442	0.445275
																								1.2451	0.444595
																								1.2479	0.443916
																								1.25	0.443236
																								1.263	0.442556
																								1.2631	0.441196
																								1.2636	0.440517
																								1.2641	0.439837
																								1.2653	0.439157
																								1.2656	0.438477
																								1.2662	0.437797
																								1.2705	0.437118
																								1.276	0.436438
																								1.2767	0.435758
																								1.2774	0.435078
																								1.2801	0.434398
																								1.2816	0.433719
																								1.2834	0.433039
																								1.2837	0.432359
																								1.2849	0.431679
																								1.2857	0.430999
																								1.2862	0.43032
																								1.2882	0.42964
																								1.2897	0.42896
																								1.2905	0.42828
																								1.2955	0.4276
																								1.2958	0.42692
																								1.2969	0.426241
																								1.2973	0.425561
																								1.2998	0.424881
																								1.3066	0.424201
																								1.3122	0.423521
																								1.3124	0.422842
																								1.316	0.422162
																								1.3173	0.421482
																								1.3174	0.420802
																								1.3178	0.420122
																								1.3231	0.418763
																								1.3238	0.417403
																								1.3249	0.416723
																								1.3257	0.416044
																								1.3302	0.415364
																								1.3313	0.414684
																								1.3316	0.414004
																								1.3349	0.413324
																								1.3362	0.412645
																								1.3377	0.411965
																								1.3387	0.411285
																								1.3401	0.410605
																								1.3402	0.409925
																								1.3425	0.409245
																								1.3436	0.408566
																								1.3498	0.407886
																								1.3525	0.407206
																								1.3529	0.406526
																								1.3542	0.405846
																								1.3563	0.405167
																								1.3587	0.404487
																								1.3598	0.403807
																								1.3602	0.403127
																								1.3623	0.402447
																								1.3775	0.401767
																								1.378	0.401088
																								1.3785	0.400408
																								1.3808	0.399728
																								1.3837	0.399048
																								1.3846	0.398369
																								1.3857	0.397689
																								1.3873	0.397009
																								1.3886	0.396329
																								1.3899	0.395649
																								1.3902	0.394969
																								1.3903	0.39429
																								1.3949	0.39361
																								1.3954	0.39293
																								1.3986	0.39225
																								1.4	0.39157
																								1.4034	0.39089
																								1.4051	0.390211
																								1.4079	0.389531
																								1.4108	0.388851
																								1.4114	0.388171
																								1.4173	0.387491
																								1.4225	0.386812
																								1.4255	0.386132
																								1.426	0.385452
																								1.4263	0.384772
																								1.4345	0.384093
																								1.438	0.383413
																								1.4409	0.382053
																								1.4418	0.381373
																								1.4514	0.380693
																								1.4531	0.380014
																								1.4548	0.379334
																								1.4554	0.378654
																								1.4565	0.377974
																								1.4571	0.377294
																								1.458	0.375935
																								1.4597	0.375255
																								1.4598	0.374575
																								1.4656	0.373895
																								1.4684	0.373215
																								1.4738	0.372536
																								1.4766	0.371856
																								1.4777	0.371176
																								1.478	0.370496
																								1.4787	0.369816
																								1.4799	0.369137
																								1.4805	0.368457
																								1.4816	0.367777
																								1.4833	0.367097
																								1.4863	0.366417
																								1.4888	0.365738
																								1.4905	0.365058
																								1.4913	0.364378
																								1.4933	0.363698
																								1.495	0.363018
																								1.4963	0.362339
																								1.4972	0.361659
																								1.499	0.360979
																								1.4995	0.360299
																								1.5015	0.359619
																								1.5018	0.35894
																								1.5044	0.35826
																								1.505	0.35758
																								1.5054	0.35622
																								1.5073	0.35554
																								1.509	0.354861
																								1.5174	0.354181
																								1.5175	0.353501
																								1.5179	0.352821
																								1.5186	0.352141
																								1.5235	0.351462
																								1.5258	0.350102
																								1.5267	0.349422
																								1.5283	0.348742
																								1.5284	0.348063
																								1.5318	0.347383
																								1.5337	0.346703
																								1.5342	0.346023
																								1.5431	0.345343
																								1.5461	0.344664
																								1.5506	0.343984
																								1.5512	0.343304
																								1.5513	0.342624
																								1.5558	0.341944
																								1.5563	0.341265
																								1.5572	0.340585
																								1.5576	0.339905
																								1.5588	0.339225
																								1.5595	0.338545
																								1.5613	0.337865
																								1.5636	0.336506
																								1.5641	0.335826
																								1.5647	0.335146
																								1.5747	0.334466
																								1.5799	0.333787
																								1.5835	0.333107
																								1.5837	0.332427
																								1.5843	0.331747
																								1.5849	0.331067
																								1.5853	0.330388
																								1.5929	0.329708
																								1.5945	0.329028
																								1.5949	0.328348
																								1.595	0.327668
																								1.5967	0.326988
																								1.597	0.326309
																								1.5984	0.325629
																								1.6061	0.324949
																								1.6084	0.324269
																								1.6088	0.323589
																								1.6099	0.32291
																								1.6101	0.32223
																								1.6129	0.32155
																								1.6167	0.32087
																								1.6222	0.32019
																								1.628	0.319511
																								1.6281	0.318831
																								1.6284	0.318151
																								1.6392	0.317471
																								1.6411	0.316791
																								1.6457	0.316111
																								1.6479	0.315432
																								1.6556	0.314752
																								1.6604	0.314072
																								1.6622	0.313392
																								1.6716	0.312712
																								1.6717	0.312033
																								1.6762	0.311353
																								1.6768	0.310673
																								1.6832	0.309993
																								1.6838	0.309313
																								1.6899	0.308634
																								1.6913	0.307954
																								1.6926	0.306594
																								1.6996	0.305914
																								1.6998	0.305235
																								1.7016	0.304555
																								1.7021	0.303875
																								1.7024	0.303195
																								1.7063	0.302515
																								1.7131	0.301835
																								1.7152	0.301156
																								1.7183	0.300476
																								1.7206	0.299796
																								1.7219	0.299116
																								1.7224	0.298436
																								1.7298	0.297757
																								1.7328	0.297077
																								1.7336	0.296397
																								1.734	0.295717
																								1.7355	0.295037
																								1.7357	0.294358
																								1.7407	0.293678
																								1.7414	0.292998
																								1.7433	0.292318
																								1.7514	0.291638
																								1.7682	0.290959
																								1.7683	0.290279
																								1.7691	0.289599
																								1.7692	0.288919
																								1.7823	0.288239
																								1.7825	0.28756
																								1.7866	0.2862
																								1.7882	0.28552
																								1.791	0.28484
																								1.7916	0.28416
																								1.7935	0.283481
																								1.7947	0.282801
																								1.8128	0.282121
																								1.8203	0.281441
																								1.8244	0.280761
																								1.8246	0.280082
																								1.831	0.279402
																								1.8388	0.278722
																								1.8401	0.278042
																								1.8439	0.277362
																								1.8482	0.276682
																								1.8539	0.276003
																								1.8644	0.275323
																								1.8654	0.274643
																								1.8679	0.273963
																								1.8682	0.273284
																								1.8683	0.272604
																								1.8704	0.271924
																								1.8711	0.271244
																								1.8721	0.270564
																								1.8756	0.269884
																								1.8833	0.269205
																								1.8925	0.268525
																								1.8951	0.267845
																								1.8975	0.267165
																								1.9019	0.266485
																								1.9115	0.265806
																								1.9171	0.265126
																								1.9185	0.264446
																								1.9217	0.263766
																								1.9218	0.263086
																								1.9265	0.261727
																								1.9332	0.261047
																								1.9341	0.260367
																								1.9446	0.259687
																								1.9455	0.259008
																								1.9523	0.258328
																								1.9626	0.257648
																								1.9633	0.256968
																								1.9659	0.256288
																								1.968	0.255608
																								1.9703	0.254929
																								1.9726	0.254249
																								1.9741	0.253569
																								1.9787	0.252889
																								1.9919	0.252209
																								1.993	0.25153
																								2.0054	0.25085
																								2.0089	0.25017
																								2.0162	0.24949
																								2.0254	0.24881
																								2.032	0.248131
																								2.0388	0.247451
																								2.0453	0.246771
																								2.0591	0.246091
																								2.0638	0.245411
																								2.068	0.244731
																								2.0708	0.244052
																								2.0732	0.243372
																								2.0744	0.242692
																								2.0818	0.242012
																								2.0829	0.241332
																								2.0858	0.240653
																								2.0871	0.239973
																								2.0876	0.239293
																								2.0904	0.238613
																								2.0987	0.237933
																								2.101	0.237254
																								2.1092	0.236574
																								2.1098	0.235894
																								2.1116	0.235214
																								2.1132	0.234534
																								2.1227	0.233854
																								2.1229	0.233175
																								2.125	0.232495
																								2.1306	0.231815
																								2.1353	0.231135
																								2.1481	0.230456
																								2.1482	0.229776
																								2.1525	0.229096
																								2.1568	0.228416
																								2.1723	0.227736
																								2.1727	0.227056
																								2.1749	0.226377
																								2.1833	0.225697
																								2.1835	0.225017
																								2.1851	0.224337
																								2.1909	0.223657
																								2.1944	0.222978
																								2.2001	0.222298
																								2.2008	0.221618
																								2.202	0.220938
																								2.21	0.220258
																								2.2102	0.219579
																								2.2158	0.218899
																								2.2169	0.218219
																								2.2185	0.217539
																								2.2188	0.216859
																								2.2348	0.216179
																								2.2419	0.2155
																								2.2446	0.21482
																								2.2474	0.21414
																								2.2477	0.21346
																								2.2481	0.212101
																								2.259	0.211421
																								2.2606	0.210741
																								2.2643	0.210061
																								2.265	0.209381
																								2.2683	0.208702
																								2.2768	0.208022
																								2.2796	0.207342
																								2.2802	0.206662
																								2.2927	0.205982
																								2.3015	0.205302
																								2.3082	0.204623
																								2.3211	0.203943
																								2.3234	0.203263
																								2.3241	0.202583
																								2.3282	0.201904
																								2.332	0.201224
																								2.3518	0.200544
																								2.3529	0.199864
																								2.3554	0.199184
																								2.3555	0.198504
																								2.3574	0.197825
																								2.3587	0.197145
																								2.3598	0.196465
																								2.3701	0.195785
																								2.3702	0.195105
																								2.3705	0.194426
																								2.379	0.193746
																								2.3845	0.193066
																								2.3851	0.192386
																								2.3927	0.191706
																								2.4012	0.191026
																								2.4094	0.190347
																								2.417	0.189667
																								2.421	0.188987
																								2.4246	0.188307
																								2.4325	0.187628
																								2.4343	0.186948
																								2.465	0.186268
																								2.4749	0.185588
																								2.4786	0.184908
																								2.4871	0.184228
																								2.4901	0.183549
																								2.4974	0.182869
																								2.5198	0.182189
																								2.5236	0.181509
																								2.5367	0.180829
																								2.5439	0.18015
																								2.5462	0.17947
																								2.5529	0.17879
																								2.5534	0.17811
																								2.5627	0.17743
																								2.5634	0.176751
																								2.5738	0.176071
																								2.5758	0.175391
																								2.5795	0.174711
																								2.5864	0.174031
																								2.5913	0.173351
																								2.6055	0.172672
																								2.6144	0.171992
																								2.639	0.171312
																								2.6451	0.170632
																								2.6472	0.169952
																								2.6628	0.169273
																								2.6812	0.168593
																								2.6881	0.167913
																								2.7029	0.167233
																								2.7407	0.166553
																								2.7501	0.165874
																								2.7551	0.165194
																								2.7841	0.164514
																								2.7913	0.163834
																								2.8227	0.163154
																								2.8254	0.162474
																								2.8513	0.161795
																								2.8747	0.161115
																								2.8758	0.160435
																								2.9004	0.159755
																								2.9019	0.159076
																								2.9164	0.158396
																								2.9439	0.157716
																								2.95	0.157036
																								2.9518	0.156356
																								2.958	0.155676
																								2.9611	0.154997
																								2.9624	0.154317
																								2.9638	0.153637
																								2.9934	0.152957
																								2.9993	0.152277
																								3	0.151598
																								3.0017	0.150918
																								3.0023	0.150238
																								3.006	0.149558
																								3.0172	0.148878
																								3.0412	0.148199
																								3.0419	0.147519
																								3.0537	0.146839
																								3.061	0.146159
																								3.0672	0.145479
																								3.0972	0.144799
																								3.114	0.14412
																								3.1201	0.14344
																								3.1492	0.14276
																								3.1664	0.14208
																								3.1671	0.1414
																								3.1998	0.140721
																								3.2207	0.140041
																								3.2565	0.139361
																								3.2968	0.138681
																								3.3196	0.138001
																								3.3213	0.137322
																								3.3273	0.136642
																								3.3507	0.135962
																								3.3568	0.135282
																								3.3819	0.134602
																								3.4236	0.133922
																								3.4265	0.133243
																								3.4308	0.132563
																								3.4327	0.131883
																								3.4575	0.131203
																								3.4976	0.130523
																								3.5032	0.129844
																								3.5395	0.129164
																								3.5537	0.128484
																								3.5589	0.127804
																								3.5777	0.127124
																								3.603	0.126445
																								3.622	0.125765
																								3.6829	0.125085
																								3.723	0.124405
																								3.7233	0.123725
																								3.7661	0.123046
																								3.7908	0.122366
																								3.8063	0.121686
																								3.8137	0.121006
																								3.8375	0.120326
																								3.8389	0.119647
																								3.9277	0.118967
																								3.9436	0.118287
																								3.9521	0.117607
																								3.9671	0.116927
																								3.9807	0.116248
																								4.0109	0.115568
																								4.036	0.114888
																								4.0365	0.114208
																								4.0607	0.113528
																								4.079	0.112848
																								4.0946	0.112169
																								4.1853	0.111489
																								4.2089	0.110809
																								4.2148	0.110129
																								4.2297	0.109449
																								4.2315	0.10877
																								4.2463	0.10809
																								4.2481	0.10741
																								4.26	0.10673
																								4.287	0.10605
																								4.3488	0.105371
																								4.3896	0.104691
																								4.3953	0.104011
																								4.453	0.103331
																								4.4688	0.102651
																								4.4833	0.101972
																								4.5079	0.101292
																								4.5131	0.100612
																								4.528	0.099932
																								4.5283	0.0992522
																								4.5359	0.0985724
																								4.5459	0.0978926
																								4.6068	0.0972128
																								4.6314	0.096533
																								4.6387	0.0958532
																								4.6566	0.0951734
																								4.768	0.0944935
																								4.801	0.0938137
																								4.8262	0.0931339
																								4.9037	0.0924541
																								4.9194	0.0917743
																								4.921	0.0910945
																								4.9349	0.0904147
																								4.9481	0.0897349
																								4.9944	0.0890551
																								5.0269	0.0883753
																								5.0513	0.0876954
																								5.1292	0.0870156
																								5.1414	0.0863358
																								5.1945	0.085656
																								5.2028	0.0849762
																								5.231	0.0842964
																								5.4178	0.0836166
																								5.4303	0.0829368
																								5.4319	0.082257
																								5.4796	0.0815772
																								5.5274	0.0808974
																								5.5344	0.0802175
																								5.5353	0.0795377
																								5.5678	0.0788579
																								5.5877	0.0781781
																								5.6374	0.0774983
																								5.7058	0.0768185
																								5.7696	0.0761387
																								5.8079	0.0754589
																								5.8652	0.0747791
																								6.0374	0.0740993
																								6.0518	0.0734194
																								6.0835	0.0727396
																								6.1094	0.0720598
																								6.1857	0.07138
																								6.2364	0.0707002
																								6.2489	0.0700204
																								6.2544	0.0693406
																								6.3418	0.0686608
																								6.4393	0.067981
																								6.5798	0.0673012
																								6.5907	0.0666213
																								6.6471	0.0659415
																								6.7375	0.0652617
																								6.7501	0.0645819
																								6.7909	0.0639021
																								6.8308	0.0632223
																								6.8657	0.0625425
																								6.8701	0.0618627
																								6.9254	0.0611829
																								7.0488	0.0605031
																								7.1792	0.0598233
																								7.2784	0.0591434
																								7.4077	0.0584636
																								7.5395	0.0577838
																								7.6449	0.057104
																								7.7457	0.0564242
																								7.7527	0.0557444
																								7.9101	0.0550646
																								7.9799	0.0543848
																								8.1746	0.053705
																								8.593	0.0530252
																								8.6322	0.0523453
																								8.6795	0.0516655
																								8.6802	0.0509857
																								8.8234	0.0503059
																								9.0725	0.0496261
																								9.0953	0.0489463
																								9.2618	0.0482665
																								9.2685	0.0475867
																								9.4776	0.0469069
																								9.7205	0.0462271
																								10.105	0.0455472
																								10.25	0.0448674
																								10.52	0.0441876
																								10.581	0.0435078
																								10.688	0.042828
																								10.727	0.0421482
																								10.901	0.0414684
																								10.947	0.0407886
																								11.185	0.0401088
																								11.289	0.039429
																								11.381	0.0387492
																								11.763	0.0380693
																								11.775	0.0373895
																								12.031	0.0367097
																								12.128	0.0360299
																								12.368	0.0353501
																								12.858	0.0346703
																								12.891	0.0339905
																								13.04	0.0333107
																								13.065	0.0326309
																								13.338	0.0319511
																								13.468	0.0312713
																								13.906	0.0305914
																								13.984	0.0299116
																								14.541	0.0292318
																								14.975	0.028552
																								15.023	0.0278722
																								15.244	0.0271924
																								16.02	0.0265126
																								16.472	0.0258328
																								17.216	0.025153
																								17.583	0.0244731
																								18.738	0.0237933
																								18.85	0.0231135
																								18.963	0.0224337
																								20.433	0.0217539
																								20.959	0.0210741
																								21.025	0.0203943
																								21.364	0.0197145
																								22.552	0.0190347
																								22.742	0.0183549
																								23.429	0.0176751
																								24.64	0.0169952
																								24.971	0.0163154
																								25.01	0.0156356
																								25.357	0.0149558
																								25.81	0.014276
																								26.491	0.0135962
																								29.681	0.0129164
																								30.092	0.0122366
																								30.178	0.0115568
																								31.134	0.010877
																								31.778	0.0101972
																								33.034	0.00951734
																								34.511	0.00883753
																								35.075	0.00815772
																								36.386	0.00747791
																								40.212	0.0067981
																								41.059	0.00611829
																								43.14	0.00543848
																								45.583	0.00475867
																								48.074	0.00407886
																								51.29	0.00339905
																								52.424	0.00271924
																								58.47	0.00203943
																								58.863	0.00135962
																								60.319	0.00067981
																								68.03	0

## Sheet: Supplementary Fig 7
Supplementary Fig 7a				Supplementary Fig 7b
mu	sand deposition	SEM		mu	eficiency	SEM
1.1	913.625	65.2689		1.1	90.7375	14.2814
1.2	879	45.7118		1.2	99.1125	9.21705
1.3	1045.25	73.7229		1.3	165.5	23.4914
1.4	1172.12	52.8108		1.4	201	16.5141
1.5	1264.38	76.2065		1.5	250.75	28.6754
1.6	1269.62	68.143		1.6	351.25	18.4824
1.7	1339.75	49.1284		1.7	488	22.3719
1.8	1453.12	39.0327		1.8	569.125	54.4651
1.9	1215	52.301		1.9	536.25	47.7246
2	1376	52.7978		2	764.5	62.4531
2.1	1124.25	55.7887		2.1	734	37.366
2.2	1011	53.4329		2.2	809.75	16.5343
2.3	989.75	90.1877		2.3	878.25	45.4842
2.4	902.625	54.0899		2.4	917.375	39.0178
2.5	977.875	58.8868		2.5	980.25	56.727
2.6	839	70.8457		2.6	1007.12	54.265
2.7	832.125	57.592		2.7	1012.88	100.566
2.8	811.75	81.5733		2.8	1000.5	72.1576
2.9	788.25	55.8028		2.9	1143.12	65.5535
3	713.375	41.3197		3	1063.38	67.0639
Supplementary Fig 7c				Supplementary Fig 7d
mu	sand deposition	SEM		mu	eficiency	SEM
1.1	8527.25	143.975		1.1	797.25	23.8348
1.2	9014.62	151.848		1.2	993	35.0189
1.3	9697.5	248.704		1.3	1311.25	36.8121
1.4	9512.62	427.954		1.4	1613.75	92.233
1.5	9636.5	300.966		1.5	1955	70.3816
1.6	10287.8	384.727		1.6	2653.75	124.57
1.7	8824.5	436.721		1.7	2795	163.653
1.8	8122.88	357.043		1.8	3125	101.048
1.9	8010.5	483.841		1.9	3655	168.819
2	6670.25	338.529		2	3690	198.944
2.1	6123.38	468.546		2.1	4018.75	291.746
2.2	4654.88	309.74		2.2	3710	199.714
2.3	4197.38	154.833		2.3	3705	120.594
2.4	3508.5	319.147		2.4	3312.5	254.48
2.5	3292	223.699		2.5	3461.25	237.933
2.6	3202.25	273.745		2.6	3590	279.477
2.7	2910.62	151.953		2.7	3673.75	169.768
2.8	2935.75	389.727		2.8	3711.25	397.782
2.9	2231.12	107.412		2.9	3127.5	131.594
3	2010.62	227.457		3	2946.25	306.652
Supplementary Fig 7e				Supplementary Fig 7e
mu	sand deposition	SEM		mu	eficiency	SEM
1.1	24868.8	167.67		1.1	2332.5	22.0187
1.2	25985.9	326.863		1.2	2948.75	56.4876
1.3	26415.1	504.624		1.3	3626.25	88.2152
1.4	28495.5	637.144		1.4	4718.75	143.271
1.5	27418.4	1032.53		1.5	5692.5	213.874
1.6	26267.1	679.587		1.6	6728.75	155.442
1.7	21696.2	1189.71		1.7	6810	325.313
1.8	23662.4	417.35		1.8	9096.25	217.928
1.9	18595.1	602.344		1.9	8772.5	243.074
2	16331	1142.37		2	8860	652.851
2.1	14983	750.914		2.1	9987.5	555.456
2.2	11564.8	760.947		2.2	8708.75	469.622
2.3	9726	693.983		2.3	8200	496.808
2.4	8648.62	716.447		2.4	8347.5	702.907
2.5	7504.88	465.435		2.5	7792.5	431.971
2.6	6542.25	316.201		2.6	7597.5	335.478
2.7	4790.88	324.565		2.7	5978.75	402.907
2.8	4121.38	394.359		2.8	5497.5	487.727
2.9	4151.38	283.221		2.9	5835	370.4
3	4084.25	542.763		3	5980	787.782

## Sheet: Supplementary Fig 8
Supplementary Fig 8a				Supplementary Fig 8b
Pattern	Volume	Volume SEM		Pattern	Efficiency	Efficiency SEM
dispersed	7453	679.57		dispersed	1863.25	169.89
patchy	5010.67	703.93		patchy	4368.84	613.767
single-patch	2285.44	481.78		single-patch	2285.44	481.777
Supplementary Fig 8c				Supplementary Fig 8d
Pattern	Volume	Volume SEM		Pattern	Efficiency	Efficiency SEM
dispersed	9554.8	93.9199		dispersed	2388.7	23.48
patchy	8378	18.86		patchy	7383.64	17.142
single-patch	4518	0		single-patch	4518	0

## Sheet: Supplementary Table 3
Supplementary 3a									Supplementary 3b
n	wind_thres	mu	N	av_sanddepo	min_sanddepo	max_sanddepo			n	wind_thres	mu	N	av_efficiency	min_efficiency	max_efficiency
30	0.25	1.5	15	82.0667	79.744	84.3894			30	0.25	1.5	15	22.7413	20.0845	25.3981
30	0.25	2	15	88.7333	83.5048	93.9619			30	0.25	2	15	59.8894	51.1709	68.6079
30	0.25	2.5	15	91.0667	86.5128	95.6205			30	0.25	2.5	15	103.189	91.3717	115.006
30	0.25	3	15	92.2	87.071	97.329			30	0.25	3	15	147.709	136.259	159.16
30	0.4	1.5	15	141.467	132.039	150.894			30	0.4	1.5	15	47.1255	36.2547	57.9962
30	0.4	2	15	197.667	181.08	214.253			30	0.4	2	15	134.027	113.375	154.68
30	0.4	2.5	15	247.933	235.815	260.051			30	0.4	2.5	15	264.195	241.297	287.093
30	0.4	3	15	251.067	245.471	256.662			30	0.4	3	15	379.102	359.636	398.569
30	0.55	1.5	15	251.333	234.824	267.843			30	0.55	1.5	15	67.2628	57.2359	77.2896
30	0.55	2	15	410	395.866	424.134			30	0.55	2	15	337.678	304.433	370.923
30	0.55	2.5	15	388	374.031	401.969			30	0.55	2.5	15	444.322	409.454	479.19
30	0.55	3	15	360.467	350.188	370.746			30	0.55	3	15	516.119	487.065	545.174
30	0.7	1.5	15	426.267	391.328	461.206			30	0.7	1.5	15	84.326	71.9588	96.6932
30	0.7	2	15	539.6	513.181	566.019			30	0.7	2	15	354.315	330.393	378.237
30	0.7	2.5	15	442.467	423.971	460.962			30	0.7	2.5	15	540.604	519.028	562.18
30	0.7	3	15	410.933	395.086	426.78			30	0.7	3	15	633.902	616.272	651.533
30	0.85	1.5	15	1013.13	972.938	1053.33			30	0.85	1.5	15	220.613	204.508	236.719
30	0.85	2	15	814.733	770.05	859.417			30	0.85	2	15	388.166	343.31	433.021
30	0.85	2.5	15	535	507.179	562.821			30	0.85	2.5	15	603.344	570.197	636.49
30	0.85	3	15	504.867	476.128	533.606			30	0.85	3	15	731.72	694.632	768.807
50	0.25	1.5	15	145.733	142.167	149.3			50	0.25	1.5	15	28.1922	25.7123	30.6721
50	0.25	2	15	175.267	158.322	192.212			50	0.25	2	15	105.181	85.308	125.055
50	0.25	2.5	15	240	218.495	261.505			50	0.25	2.5	15	276.03	240.556	311.504
50	0.25	3	15	292.333	279.568	305.098			50	0.25	3	15	426.738	400.51	452.965
50	0.4	1.5	15	213.467	201.798	225.135			50	0.4	1.5	15	47.4745	43.8248	51.1241
50	0.4	2	15	393.2	371.568	414.832			50	0.4	2	15	271.8	243.266	300.334
50	0.4	2.5	15	445.933	433.936	457.93			50	0.4	2.5	15	517.352	478.007	556.698
50	0.4	3	15	390.533	377.921	403.145			50	0.4	3	15	591.56	575.995	607.126
50	0.55	1.5	15	351.667	331.366	371.967			50	0.55	1.5	15	72.4669	59.1536	85.7802
50	0.55	2	15	550.867	526.224	575.509			50	0.55	2	15	353.046	325.471	380.621
50	0.55	2.5	15	528.2	507.784	548.616			50	0.55	2.5	15	531.997	513.501	550.493
50	0.55	3	15	477.867	454.271	501.462			50	0.55	3	15	703.535	673.181	733.89
50	0.7	1.5	15	808.6	762.521	854.679			50	0.7	1.5	15	204.75	175.66	233.839
50	0.7	2	15	806.2	771.287	841.113			50	0.7	2	15	498.501	471.331	525.67
50	0.7	2.5	15	566.333	533.872	598.795			50	0.7	2.5	15	687.344	650.069	724.618
50	0.7	3	15	570.2	532.014	608.386			50	0.7	3	15	733.283	695.089	771.478
50	0.85	1.5	15	1453	1397.46	1508.54			50	0.85	1.5	15	332.133	306.628	357.638
50	0.85	2	15	960.4	894.004	1026.8			50	0.85	2	15	664.133	626.951	701.314
50	0.85	2.5	15	650.333	610.68	689.987			50	0.85	2.5	15	764.937	735.246	794.629
50	0.85	3	15	523.067	512.604	533.53			50	0.85	3	15	776.971	755.27	798.672
100	0.25	1.5	15	307.133	294.416	319.851			100	0.25	1.5	15	63.4543	57.3919	69.5168
100	0.25	2	15	473.533	448.58	498.487			100	0.25	2	15	276.828	253.539	300.118
100	0.25	2.5	15	541.8	515.521	568.079			100	0.25	2.5	15	610.08	561.828	658.331
100	0.25	3	15	491.533	481.673	501.393			100	0.25	3	15	729.202	706.477	751.927
100	0.4	1.5	15	440.267	419.486	461.048			100	0.4	1.5	15	82.9032	78.5022	87.3042
100	0.4	2	15	749.6	726.047	773.153			100	0.4	2	15	435.859	408.876	462.842
100	0.4	2.5	15	628.8	595.899	661.701			100	0.4	2.5	15	720.123	698.847	741.399
100	0.4	3	15	614.467	581.293	647.64			100	0.4	3	15	920.496	882.145	958.847
100	0.55	1.5	15	843.867	811.171	876.562			100	0.55	1.5	15	176.376	164.955	187.797
100	0.55	2	15	957.067	919.809	994.325			100	0.55	2	15	592.233	553.429	631.037
100	0.55	2.5	15	833.667	801.728	865.605			100	0.55	2.5	15	809.214	771.879	846.549
100	0.55	3	15	631.8	596.115	667.485			100	0.55	3	15	921.014	881.758	960.27
100	0.7	1.5	15	1436.6	1392.09	1481.11			100	0.7	1.5	15	322.162	302.784	341.54
100	0.7	2	15	1189.6	1123.06	1256.14			100	0.7	2	15	665.172	630.495	699.849
100	0.7	2.5	15	982.867	924.882	1040.85			100	0.7	2.5	15	910.964	871.849	950.079
100	0.7	3	15	689.533	659.487	719.58			100	0.7	3	15	1018.92	977.1	1060.73
100	0.85	1.5	15	2729	2647.29	2810.71			100	0.85	1.5	15	570.488	555.07	585.905
100	0.85	2	15	1640	1574.54	1705.46			100	0.85	2	15	885.328	843.538	927.119
100	0.85	2.5	15	928.6	862.514	994.686			100	0.85	2.5	15	1014.92	950.389	1079.45
100	0.85	3	15	733.6	686.474	780.726			100	0.85	3	15	1053.05	1010.43	1095.67
300	0.25	1.5	15	893.867	869.043	918.69			300	0.25	1.5	15	194.257	183.516	204.997
300	0.25	2	15	1163.47	1124.79	1202.15			300	0.25	2	15	629.456	595.042	663.87
300	0.25	2.5	15	1131.87	1095.51	1168.23			300	0.25	2.5	15	1188.07	1139	1237.15
300	0.25	3	15	951.8	899.299	1004.3			300	0.25	3	15	1379.93	1326.15	1433.72
300	0.4	1.5	15	1401.73	1348.56	1454.91			300	0.4	1.5	15	294.094	279.196	308.993
300	0.4	2	15	1742.67	1695.18	1790.15			300	0.4	2	15	967.95	912.77	1023.13
300	0.4	2.5	15	1404.87	1345.18	1464.55			300	0.4	2.5	15	1482.23	1408.11	1556.36
300	0.4	3	15	978.733	929.483	1027.98			300	0.4	3	15	1452.12	1385.81	1518.42
300	0.55	1.5	15	2371.27	2297.4	2445.13			300	0.55	1.5	15	442.481	422.971	461.99
300	0.55	2	15	2222.4	2161.38	2283.42			300	0.55	2	15	1246.38	1201.46	1291.29
300	0.55	2.5	15	1543.13	1435.06	1651.21			300	0.55	2.5	15	1553.64	1471.7	1635.58
300	0.55	3	15	1091.07	1023.49	1158.64			300	0.55	3	15	1614.72	1527.29	1702.15
300	0.7	1.5	15	3668.93	3538.86	3799.01			300	0.7	1.5	15	747.507	712.743	782.272
300	0.7	2	15	2792.53	2662.47	2922.6			300	0.7	2	15	1497.91	1432.16	1563.65
300	0.7	2.5	15	1465.13	1391.86	1538.4			300	0.7	2.5	15	1606.18	1536.01	1676.36
300	0.7	3	15	1113.87	1058.88	1168.85			300	0.7	3	15	1621.71	1542.94	1700.48
300	0.85	1.5	15	6132.87	5879.71	6386.02			300	0.85	1.5	15	1272.13	1233.78	1310.47
300	0.85	2	15	3484	3331.23	3636.77			300	0.85	2	15	1896.34	1834.09	1958.6
300	0.85	2.5	15	1955.8	1851.63	2059.97			300	0.85	2.5	15	2015.87	1942.34	2089.39
300	0.85	3	15	1244.2	1153.02	1335.38			300	0.85	3	15	1791.66	1677.73	1905.59
500	0.25	1.5	15	1489.87	1458.34	1521.39			500	0.25	1.5	15	297.66	286.225	309.096
500	0.25	2	15	1831.87	1785.26	1878.48			500	0.25	2	15	1092.86	1060.51	1125.2
500	0.25	2.5	15	1655	1586.24	1723.76			500	0.25	2.5	15	1691.78	1644.61	1738.94
500	0.25	3	15	1254	1187.88	1320.12			500	0.25	3	15	1794.3	1707.31	1881.29
500	0.4	1.5	15	2450.13	2391.02	2509.24			500	0.4	1.5	15	471.884	456.93	486.837
500	0.4	2	15	2622.47	2547.75	2697.18			500	0.4	2	15	1431.95	1373.72	1490.19
500	0.4	2.5	15	1905.47	1829.86	1981.08			500	0.4	2.5	15	1987.41	1918.49	2056.33
500	0.4	3	15	1218.73	1163.76	1273.7			500	0.4	3	15	1834.85	1750.66	1919.05
500	0.55	1.5	15	3708.53	3609.03	3808.04			500	0.55	1.5	15	722.89	694.56	751.22
500	0.55	2	15	3110.67	2990.02	3231.32			500	0.55	2	15	1703.38	1632.16	1774.61
500	0.55	2.5	15	1740.33	1669.09	1811.58			500	0.55	2.5	15	1944.79	1875.9	2013.69
500	0.55	3	15	1415.53	1366.18	1464.89			500	0.55	3	15	2087.47	2021.72	2153.22
500	0.7	1.5	15	6234.4	6117.22	6351.58			500	0.7	1.5	15	1225.14	1177.5	1272.78
500	0.7	2	15	4184.4	3961.77	4407.03			500	0.7	2	15	2144.76	2043.37	2246.16
500	0.7	2.5	15	2216.27	2112.91	2319.63			500	0.7	2.5	15	2346.07	2250.54	2441.59
500	0.7	3	15	1451.8	1353.79	1549.81			500	0.7	3	15	2120.33	1982.16	2258.49
500	0.85	1.5	15	9953.8	9501.44	10406.2			500	0.85	1.5	15	1931.65	1824.72	2038.58
500	0.85	2	15	4789.2	4518.12	5060.28			500	0.85	2	15	2594.21	2485.49	2702.94
500	0.85	2.5	15	2129.93	1967.93	2291.93			500	0.85	2.5	15	2212.1	2079.28	2344.92
500	0.85	3	15	1416.73	1357.02	1476.45			500	0.85	3	15	2057.84	1981.49	2134.19
1000	0.25	1.5	15	2864.93	2822.79	2907.07			1000	0.25	1.5	15	559.5	544.372	574.628
1000	0.25	2	15	3341.87	3243.15	3440.58			1000	0.25	2	15	1793	1718.65	1867.36
1000	0.25	2.5	15	2527.07	2378.15	2675.99			1000	0.25	2.5	15	2653.08	2509.33	2796.84
1000	0.25	3	15	1807.73	1717.87	1897.59			1000	0.25	3	15	2638.83	2523.2	2754.45
1000	0.4	1.5	15	4712	4613.95	4810.05			1000	0.4	1.5	15	940.813	920.307	961.319
1000	0.4	2	15	4536.67	4373.79	4699.54			1000	0.4	2	15	2482.62	2401.42	2563.82
1000	0.4	2.5	15	2830.73	2696.91	2964.55			1000	0.4	2.5	15	3000.08	2872.43	3127.73
1000	0.4	3	15	1766.87	1699.61	1834.13			1000	0.4	3	15	2595.17	2502.52	2687.82
1000	0.55	1.5	15	7229.93	7108.58	7351.29			1000	0.55	1.5	15	1389.72	1348.73	1430.71
1000	0.55	2	15	5699.07	5503.7	5894.43			1000	0.55	2	15	3061.54	2949.56	3173.53
1000	0.55	2.5	15	3119.2	2892.96	3345.44			1000	0.55	2.5	15	3200.6	3051.92	3349.27
1000	0.55	3	15	1752.67	1704.33	1801.01			1000	0.55	3	15	2577.8	2507.11	2648.49
1000	0.7	1.5	15	12057.4	11853.6	12261.2			1000	0.7	1.5	15	2353.16	2320.8	2385.52
1000	0.7	2	15	6932.27	6730.32	7134.21			1000	0.7	2	15	3865.91	3773.04	3958.78
1000	0.7	2.5	15	3530.8	3359.4	3702.2			1000	0.7	2.5	15	3654.7	3485.58	3823.82
1000	0.7	3	15	2033.73	1922.01	2145.46			1000	0.7	3	15	2981.32	2824.18	3138.46
1000	0.85	1.5	15	17674.8	16959.7	18389.9			1000	0.85	1.5	15	3482.59	3365.83	3599.36
1000	0.85	2	15	8000.2	7702.55	8297.85			1000	0.85	2	15	4432.4	4266.97	4597.82
1000	0.85	2.5	15	3316.73	3142.41	3491.06			1000	0.85	2.5	15	3514.82	3353.75	3675.88
1000	0.85	3	15	2026.2	1888.11	2164.29			1000	0.85	3	15	3007.08	2807.61	3206.54
3000	0.25	1.5	15	8644.73	8519.95	8769.51			3000	0.25	1.5	15	1724.94	1688.58	1761.29
3000	0.25	2	15	8723	8394.92	9051.08			3000	0.25	2	15	4735.16	4553.43	4916.89
3000	0.25	2.5	15	5412.93	5175.9	5649.97			3000	0.25	2.5	15	5779.43	5543.73	6015.13
3000	0.25	3	15	3323.47	3207.74	3439.2			3000	0.25	3	15	4904.42	4740.85	5068
3000	0.4	1.5	15	13357.8	13097.3	13618.3			3000	0.4	1.5	15	2661.59	2609.61	2713.56
3000	0.4	2	15	11120.1	10753.4	11486.9			3000	0.4	2	15	6012.34	5795.16	6229.52
3000	0.4	2.5	15	5543.6	5217.17	5870.03			3000	0.4	2.5	15	5844.3	5508.76	6179.83
3000	0.4	3	15	3231	3104.76	3357.24			3000	0.4	3	15	4782.04	4601.35	4962.74
3000	0.55	1.5	15	19493.5	19049.3	19937.7			3000	0.55	1.5	15	3840.6	3756.07	3925.13
3000	0.55	2	15	13916.3	13304.6	14528			3000	0.55	2	15	7733.68	7422.8	8044.55
3000	0.55	2.5	15	6232.6	5845.2	6620			3000	0.55	2.5	15	6556.05	6179.27	6932.82
3000	0.55	3	15	3307.67	3174.17	3441.16			3000	0.55	3	15	4915.1	4720.78	5109.42
3000	0.7	1.5	15	31771.9	31194.6	32349.2			3000	0.7	1.5	15	6243.61	6099.78	6387.44
3000	0.7	2	15	16006.3	15318.1	16694.6			3000	0.7	2	15	8569.92	8244.03	8895.81
3000	0.7	2.5	15	6332.73	5984.21	6681.26			3000	0.7	2.5	15	6799.15	6491.01	7107.3
3000	0.7	3	15	3789.33	3568.39	4010.28			3000	0.7	3	15	5561.32	5372.25	5750.4
3000	0.85	1.5	15	31426	30259	32593			3000	0.85	1.5	15	9466.81	9218.83	9714.78
3000	0.85	2	15	16082.5	15019	17146.1			3000	0.85	2	15	9568.59	9059.66	10077.5
3000	0.85	2.5	15	6619.27	6132.81	7105.73			3000	0.85	2.5	15	7273.56	6798.01	7749.11
3000	0.85	3	15	3780.73	3550.91	4010.56			3000	0.85	3	15	5101.64	4787.98	5415.3
5000	0.25	1.5	15	13807.1	13628.2	13986			5000	0.25	1.5	15	2748.76	2714.27	2783.26
5000	0.25	2	15	13709.5	13252.7	14166.2			5000	0.25	2	15	7442.05	7215.54	7668.56
5000	0.25	2.5	15	7509.47	7150.73	7868.21			5000	0.25	2.5	15	7883.8	7508.55	8259.05
5000	0.25	3	15	3936.2	3695.46	4176.94			5000	0.25	3	15	5811.14	5476.55	6145.73
5000	0.4	1.5	15	21989.1	21781.3	22197			5000	0.4	1.5	15	4322.05	4260.45	4383.65
5000	0.4	2	15	16907.1	16229.9	17584.2			5000	0.4	2	15	9178.81	8836.16	9521.46
5000	0.4	2.5	15	9427.33	8993.4	9861.26			5000	0.4	2.5	15	9762.5	9355.32	10169.7
5000	0.4	3	15	4228.73	4018.07	4439.39			5000	0.4	3	15	6250.52	5945.05	6555.98
5000	0.55	1.5	15	33126.9	32635.9	33618			5000	0.55	1.5	15	6512.88	6399.21	6626.54
5000	0.55	2	15	20582.7	19665.7	21499.6			5000	0.55	2	15	11164.1	10737.4	11590.8
5000	0.55	2.5	15	8951.53	8559.48	9343.58			5000	0.55	2.5	15	9363.55	8948.88	9778.21
5000	0.55	3	15	4721.07	4464.29	4977.84			5000	0.55	3	15	6910.66	6546.21	7275.12
5000	0.7	1.5	15	47904.5	46682.7	49126.4			5000	0.7	1.5	15	9492.23	9238.6	9745.85
5000	0.7	2	15	23437.7	22450	24425.5			5000	0.7	2	15	12903.6	12423	13384.3
5000	0.7	2.5	15	9088.2	8683.89	9492.51			5000	0.7	2.5	15	9584.23	9163.23	10005.2
5000	0.7	3	15	4846.13	4584.48	5107.79			5000	0.7	3	15	7159.57	6784.67	7534.47
5000	0.85	1.5	15	73300.4	71861.1	74739.7			5000	0.85	1.5	15	14365.7	14062.7	14668.8
5000	0.85	2	15	29668.5	28342.6	30994.3			5000	0.85	2	15	16102.2	15436.1	16768.3
5000	0.85	2.5	15	9463.47	9096.87	9830.07			5000	0.85	2.5	15	9991.28	9651.13	10331.4
5000	0.85	3	15	4575.33	4405.1	4745.56			5000	0.85	3	15	6796.73	6548.39	7045.08
